# Supplementary material for: Prenatal care and child growth and schooling in four low- and medium-income countries
Source: PLoS One. 2017 Feb 3;12(2):e0171299. doi: 10.1371/journal.pone.0171299 (PMC5291430; doi:10.1371/journal.pone.0171299)
Supplement: S1 File — (CSV) [file pone.0171299.s003.csv]

newid	site	nvisits	nvisits_raw	firstvisit	invisits	nvisits_public	nvisits_private	nvisits_traditional	ga	wt0	hazwho24	c3hgrade	urban	c3toilet	c3water	c3crowd	c3chdep	c3soclass	c3wealthq	c3matage	c3mtscho	c3matht	c3marst	c3sex	c3birtho	c3onlych
10100001	brazil	5	5						39	3.8	-0.24	11		flush toilet	best access	1.333333	0.6666667	lowest	5	26	8	161	married	male	1	yes
10100002	brazil	0	0						39	3	-0.35	11		flush toilet	best access	3	1	lowest	1	16	5	157	unmarried	male	1	yes
10100007	brazil	5	5						37	3.6	2.5	10		flush toilet	best access	2	1	lowest	3	25	5	166	married	female	1	yes
10100008	brazil	8	8						41	3	0.3	12		flush toilet	best access	2	1	highest	5	27	18	157	married	female	3	no
10100010	brazil	4	4						40	3.9	-2.84	5		some excreta removal	best access	12	0.5	lowest	1	37	5	155	married	male	4	no
10100016	brazil	7	7						40	3.7	0.43	11		flush toilet	best access	1.5	0.3333333	lowest	3	24	5	171	married	male	1	yes
10100017	brazil	4	4						40	3.9	-0.64	11		flush toilet	best access	2.5	0.5	4	3	29	6	151	married	male	3	no
10100019	brazil	8	8						43	4.4	-0.67	13		flush toilet	best access	1.5	0.5	3	3	22	5	158	married	female	1	yes
10100021	brazil	7	7						39	3.6	-0.29	11		flush toilet	best access	1.5	1	2	3	18	6	159	married	male	1	yes
10100023	brazil	2	2						41	2.7	-0.97	8		flush toilet	best access	5	2	lowest	1	20	7	158	married	female	1	yes
10100024	brazil	7	7						42	2.8	-1.52	8		flush toilet	intermediate access	4		lowest	1	23	4	161	married	female	2	no
10100026	brazil	8	8						40	4	-0.93	8		flush toilet	best access	2	0.5	lowest	3	20	5	152	married	female	2	no
10100027	brazil	9	9						39	2.5	-1.2	6		flush toilet	best access	3	0.5	2	2	27	4	152	married	male	1	yes
10100028	brazil	3	3							2.5	-2.04	9		some excreta removal	best access	3	0.5	lowest	1	19	1	154	married	female	1	yes
10100029	brazil	7	7						38	3.7	-0.92	8		flush toilet	best access	2.5	0.5	lowest	4	27	8	156	married	female	3	no
10100030	brazil	7	7						38	3.3	0.87	16		flush toilet	best access	2	1	highest	4	31	18	161	married	female	2	no
10100031	brazil	6	6						41	4.1	-1.42	6		some excreta removal	intermediate access	3	1.5	2	2	16	5	155	married	male	1	yes
10100032	brazil	8	8						42	3.7	-0.4	7		flush toilet	best access	2.5	0.3333333	2	3	24	5	158	married	male	2	no
10100033	brazil	9	9						40	2.8	-1.19	10		flush toilet	best access	2.5	0.5	2	5	18	7	152	married	male	1	yes
10100034	brazil	9	9						39	3.4	0.71	11		flush toilet	best access	3.5	0.5	lowest	4	32	5	155	married	female	4	no
10100035	brazil	7	7						42	4.2	0.19	11		flush toilet	best access	4	0.5	2	2	20	7	157	married	female	2	no
10100036	brazil	7	7						38	3	-0.56	7		flush toilet	best access	3	0.5	2	3	24	4	160	unmarried	male	1	yes
10100037	brazil	6	6						40	3.4	-2.8	11		flush toilet	best access	2	0.5	2	4	21	6	162	married	female	2	no
10100038	brazil	7	7						39	4	0.84	8		flush toilet	best access	2	0.5	lowest	3	21	5	165	married	male	2	no
10100039	brazil	7	7						40	3.6	-0.38	16		flush toilet	best access	1.25	0.3333333	highest	5	16	13	159	married	male	1	yes
10100043	brazil	8	8						40	4.2	-1.3	8		flush toilet	best access	4	0.5	2	2	29	7	152	married	male	2	no
10100044	brazil	5	5						43	3.6	-0.27	11		flush toilet	best access	3.5	0.5	highest	5	17	7	160	married	female	1	yes
10100045	brazil	8	8						42	2.8	0.31	8		flush toilet	best access	2	0.5	2	3	24	9	158	married	female	2	no
10100046	brazil	6	6						38	3.6	-1.74	12		flush toilet	best access	2.666667	1	2	5	34	9	163	married	male	4	no
10100056	brazil	10	10						36	3.8	-0.24	14		flush toilet	best access	4	0.5	2	3	27	7	156	married	male	2	no
10100061	brazil	5	5						37	2.6	-1.86	8		flush toilet	best access	3	0.5	highest	3	18	6	155	married	male	1	yes
10100065	brazil	7	7						39	3.5	-0.06	13		flush toilet	best access	2.5	0.25	2	4	18	7	160	married	female	1	yes
10100066	brazil	9	9						39	3.4	-1.49	11		flush toilet	best access	3	0.5	2	2	27	9	162	married	male	1	yes
10100069	brazil	2	2						43	3.5	-2.17	10		some excreta removal	intermediate access	6	0.5	lowest	1	22	4	164	married	male	3	no
10100071	brazil	9	9						38	3.1	-2.75	11		flush toilet	best access	6	0.25	lowest	1	19	5	136	unmarried	male	1	yes
10100072	brazil	10	10						39	3.5	0.23	11		flush toilet	best access	2	1	3	5	24	16	163	married	male	1	yes
10100073	brazil	3	3						39	3.4	-1.7	8		flush toilet	best access	3	1	lowest	3	23	4	156	unmarried	male	2	no
10100074	brazil	3	3						42	3.1	0.35	8		flush toilet	best access	2.5	1.5	2	3	24	6	158	married	male	3	no
10100075	brazil	9	9						40	3.5	0.76	11		flush toilet	best access	3	0.5	2	2	23	5	161	married	female	1	yes
10100076	brazil	7	7							2.4	-1.35	4		some excreta removal	best access	4	1	lowest	1	24	2	154	married	male	3	no
10100077	brazil	3	3						42	2.9	-2.67	6		some excreta removal	best access	5	0.5	lowest	1	26	3	158	married	female	4	no
10100078	brazil	5	5						39	2.8	1.33	11		flush toilet	intermediate access	3	0.5	lowest	3	25	4	161	married	female	1	yes
10100086	brazil	5	5						41	3	-1.81	15		flush toilet	best access	1.333333	0.5	highest	5	26	12	155	married	female	2	no
10100087	brazil	8	8						38	3	-0.83	10		flush toilet	best access	1.5	0.5	lowest	3	20	3	158	married	male	1	yes
10100089	brazil	6	6						37	3.8	1.14	11		flush toilet	best access	2	1	2	3	22	8	154	married	male	2	no
10100090	brazil	6	6							3.3	-1.27	14		flush toilet	best access	2.5	0.5	2	3	26	8	159	married	male	3	no
10100091	brazil	7	7						40	2.5	-2.05	8		flush toilet	best access	3	1	highest	5	26	14	148	married	female	3	no
10100093	brazil	6	6						39	3	-0.66	7		flush toilet	best access	4	1	2	3	26	2	153	married	female	1	yes
10100094	brazil	9	9						41	3.5	-0.47	10		flush toilet	best access	1.333333	0.5	3	5	33	5	150	married	female	2	no
10100096	brazil	8	8						38	2.2	-0.67	15		flush toilet	best access	2	0.6666667	highest	5	29	17	155	married	female	1	yes
10100098	brazil	6	6						39	2.7	0.36	9		flush toilet	best access	4	0.25	2	2	23	9	160	married	female	2	no
10100100	brazil	0	0						37	3.7	-1.03	11		flush toilet	intermediate access	3		2	2	18	8	155	unmarried	male	1	yes
10100101	brazil	8	8						41	3.7	-0.32	5		some excreta removal	intermediate access	4	1	lowest	1	26	1	156	married	male	2	no
10100104	brazil	9	9						38	3.1	-0.93	12		flush toilet	best access	2	0.3333333	lowest	4	25	12	152	married	female	2	no
10100105	brazil	8	8						37	3.1	0.01	8		flush toilet	best access	2	0.5	4	3	25	12	161	married	male	2	no
10100106	brazil	9	9						37	3.5	0.57	11		flush toilet	best access	3	0.5	highest	2	33	3	160	married	female	1	yes
10100108	brazil	4	4						39	3.8	1.28	10		flush toilet	best access	2.333333	1	lowest	5	23	9	165	married	female	1	yes
10100109	brazil	6	6						36	3.9	-0.83	11		flush toilet	best access	2.333333	0.3333333	2	5	33	3	164	married	male	4	no
10100110	brazil	6	6						38	3.5	-1.77	10		some excreta removal	intermediate access	4	1.5	lowest	1	27	3	157	married	female	2	no
10100112	brazil	6	6						38	4.3	-1.82	9		no toilet	best access	6	1	2	1	23	3	157	married	male	4	no
10100113	brazil	6	6						41	3.2	-1.33	9		flush toilet	best access	2.5	0.5	3	3	33	6	153	married	male	4	no
10100114	brazil	6	6						41	2.7	-2.16	11		flush toilet	best access	3.5	0.5	2	3	18	5	153	married	female	1	yes
10100115	brazil	2	2						40	3.1	-1.87	11		flush toilet	best access	4.5	0.5	lowest	3	28	5	165	married	female	4	no
10100116	brazil	8	8						38	2.8	-2.01	6		some excreta removal	best access	5	1.5	2	2	17	4	164	married	female	3	no
10100117	brazil	10	10						40	3.8	-0.52	11		flush toilet	best access	2.5	1	2	3	22	5	161	married	male	2	no
10100118	brazil	4	4							3.2	-0.19	8		flush toilet	intermediate access	4	1.5	2	2	30	8	162	married	female	4	no
10100120	brazil	3	3						39	2.9	-1.89	10		some excreta removal	intermediate access	6	1	lowest	1	34	4	151	married	female	4	no
10100123	brazil	7	7						41	4	0.59	2		flush toilet	best access	3	0.5	lowest	2	34	5	168	married	male	1	yes
10100124	brazil	5	5						37	1.9	-2.86	11		flush toilet	best access	3	1	lowest	2	17	5	148	married	female	1	yes
10100125	brazil	4	4						41	3.6	0.12	11		flush toilet	best access	2	0.5	highest	3	21	7	151	married	male	2	no
10100126	brazil	8	8						39	2.8	-0.04	11		flush toilet	best access	1.5	0.5	4	3	23	13	153	married	male	1	yes
10100129	brazil	8	8						39	3.6	-0.15	6		flush toilet	best access	5	1	lowest	1	25	8	162	married	female	2	no
10100131	brazil	6	6						37	3	-0.84	7		flush toilet	best access	3	0.5	2	2	39	6	160	married	male	4	no
10100132	brazil	9	9						39	2.4	0.48	11		flush toilet	best access	2.5		highest	4	24	12	168	married	male	2	no
10100133	brazil	7	7						38	2.9	0.21	11		flush toilet	best access	3	0.25	lowest	4	17	5	153	unmarried	female	2	no
10100134	brazil	8	8						40	2.7	-0.84	11		some excreta removal	intermediate access	3	0.5	lowest	2	23	3	163	married	female	1	yes
10100136	brazil	5	5						38	2.6	-0.09	8		some excreta removal	intermediate access	2	0.5	2	3	25	5	162	married	male	2	no
10100138	brazil	4	4						35	2	-2.27	6		some excreta removal	best access	3	1	lowest	1	23	5	158	married	female	3	no
10100140	brazil	8	8						41	3.4	-0.16	12		flush toilet	best access	3	0.5	highest	2	19	3	158	married	female	1	yes
10100141	brazil	5	5						37	3.5	-2.05	11		some excreta removal	intermediate access	4	0.5	lowest	1	23	5	153	married	female	2	no
10100143	brazil	4	4							2.8	0.04	6		flush toilet	intermediate access	1.5	0.5	2	3	33	5	154	married	female	2	no
10100149	brazil	9	9						38	3	-1.46	11		flush toilet	best access	2	0.5	2	3	31	5	152	married	female	2	no
10100150	brazil	7	7						38	3.1	-0.45	11		flush toilet	intermediate access	4	0.5	lowest	3	22	5	159	married	female	2	no
10100151	brazil	6	6							2.9	-0.65	11		flush toilet	best access	4	0.5	3	2	33	4	159	married	female	2	no
10100157	brazil	10	10							3.8	0.4	13		flush toilet	best access	1.333333	0.3333333	2	5	22	10	153	married	male	1	yes
10100159	brazil	5	5						39	3.1	1.1	11		flush toilet	best access	3	0.3333333	lowest	3	27	6	154	married	female	1	yes
10100161	brazil	6	6						40	2.7	-3.9	5		flush toilet	intermediate access	10	1	lowest	2	38	0	154	married	female	4	no
10100163	brazil	7	7						40	3.1	-2.04	10		flush toilet	best access	3	0.5	2	2	16	6	150	married	male	1	yes
10100164	brazil	7	7						42	3.6	-2.66	8		flush toilet	best access	6	1	lowest	2	32	2	151	married	male	4	no
10100165	brazil	8	8						39	3.5	-1.78	11		flush toilet	best access	6	1	lowest	2	37	5	156	married	male	4	no
10100166	brazil	4	4						37	2.8	-0.25	15		flush toilet	best access	2	0.5	2	3	22	6	158	married	female	2	no
10100168	brazil	8	8						39	3.7	0.53	8		flush toilet	best access	2	0.5	2	3	31	5	162	married	male	2	no
10100169	brazil	8	8						36	3	0.03	11		flush toilet	best access	2	1	2	3	22	5	160	married	female	1	yes
10100170	brazil	6	6						39	3.7	-0.56	10		flush toilet	best access	2	0.3333333	lowest	2	23	4	157	married	male	1	yes
10100172	brazil	12	12						38	2.6	-1.25	15		flush toilet	best access	1.5	1	3	3	30	16	155	married	female	1	yes
10100175	brazil	6	6						43	3.2	-1.09	11		flush toilet	best access	2	0.5	lowest	2	27	4	147	married	male	2	no
10100176	brazil	5	5						40	4	-0.98	6		some excreta removal	best access	4	0.5	2	2	30	9	158	married	male	4	no
10100178	brazil	8	8						38	3.1	-1.78	7		flush toilet	best access	3	1	lowest	2	30	6	161	married	male	1	yes
10100179	brazil	5	5						37	3.1	-1.09	11		flush toilet	best access	3	1	lowest	1	18	4	154	married	male	1	yes
10100182	brazil	8	8						40	3.4	-0.14	11		flush toilet	best access	3	0.5		2	30	16	155	unmarried	female	1	yes
10100184	brazil	6	6						41	3.2	-1.85	6		flush toilet	best access	2	1	4	3	21	5	152	married	male	2	no
10100186	brazil	9	9						39	2.7	-1.73	13		flush toilet	best access	3.5	1	lowest	3	20	6	149	married	female	1	yes
10100188	brazil	7	7						36	3.2	2.1	11		flush toilet	best access	3	0.4	2	1	22	4	161	married	male	1	yes
10100189	brazil	7	7						39	3.1	-0.72	11		flush toilet	best access	1.333333		3	5	27	5	162	married	female	2	no
10100190	brazil	9	9						39	3.9	-0.57	14		flush toilet	best access	1.5	0.25	2	4	21	8	162	married	female	2	no
10100196	brazil	10	10						36	2.9	-0.05	15		flush toilet	best access	1.5	1	4	4	37	16	158	married	male	1	yes
10100198	brazil	5	5							3.1	1.01	11		flush toilet	best access	1.5	1	highest	3	21	7	160	unmarried	female	1	yes
10100199	brazil	3	3						41	3	0.4	11		flush toilet	best access	2.333333	0.5	2	5	42	0	159	married	female	4	no
10100200	brazil	4	4						40	3.3	-0.37	11		flush toilet	best access	2	0.5	3	5	27	17	160	married	male	2	no
10100202	brazil	7	7						38	2.8	-1.03	6		flush toilet	best access	1.5	0.5	2	3	27	5	153	married	male	2	no
10100203	brazil	7	7						40	2.8	-0.04	9		flush toilet	intermediate access	4	1	lowest	1	23	2	152	unmarried	male	2	no
10100204	brazil	8	8						40	3.5	0.09	8		flush toilet	best access	3	0.5	highest	3	18	4	153	married	male	1	yes
10100207	brazil	6	6						41	2.8	-2.41	4		some excreta removal	intermediate access	2.5	0.5	2	1	22	4	152	married	male	3	no
10100208	brazil	15	15						38	2.9	-1.52	9		flush toilet	best access	1.666667	0.5	3	5	32	15	163	married	male	3	no
10100209	brazil	7	7						42	3.2	-0.55	11		flush toilet	best access	3	0.5	lowest	2	23	6	157	married	female	1	yes
10100210	brazil	11	11						40	2.7	-2.16	11		flush toilet	best access	1.5	0.5	lowest	3	20	7	146	married	female	1	yes
10100211	brazil	1	1						39	2.5	-2.39	7		flush toilet	best access	2.5	0.3333333	lowest	3	30	5	158	married	male	2	no
10100212	brazil	9	9						41	4	1.83	16		flush toilet	best access	1	1	highest	5	24	17	167	married	female	1	yes
10100213	brazil	3	3							3.3	-2.78	0		some excreta removal	intermediate access	7	0.5	lowest	1	21	5	157	married	female	4	no
10100214	brazil	0	0							4	0.3	5		flush toilet	best access	2.5	0.25	lowest	3	32	0	162	married	male	4	no
10100217	brazil	8	8						40	3.5	-0.21	11		flush toilet	best access	2	0.5	2	3	34	3	157	married	female	2	no
10100219	brazil	8	8						40	3.9	0.56	13		flush toilet	best access	1.25	0.5	highest	5	34	12	158	married	female	3	no
10100221	brazil	9	9						39	3.6	1.11	11		flush toilet	best access	2	1	lowest	3	20	8	161	married	female	1	yes
10100222	brazil	4	4						40	4	-0.74	4		some excreta removal	worst access	5	1	lowest	1	26	3	160	married	male	4	no
10100223	brazil	3	3							4	-1.8	1		flush toilet	intermediate access	6	1		1	30	6	152	married	male	4	no
10100224	brazil	9	9						39	3.3	-0.79	11		flush toilet	best access	1.333333	0.5	3	5	33	9	149	married	female	3	no
10100225	brazil	1	1						36	2.8	0.43	11		some excreta removal	best access	5	1	2	2	25	5	161	married	female	2	no
10100226	brazil	2	2						39	3.4	-1.1	5		some excreta removal	intermediate access	4	1	2	1	19	8	154	married	male	1	yes
10100228	brazil	6	6						40	3.5	-0.25	11		flush toilet	best access	1.666667	0.5	3	4	31	3	153	married	female	3	no
10100230	brazil	7	7						38	2.8	-0.35	8		flush toilet	best access	4	1	lowest	2	30	6	153	married	male	1	yes
10100232	brazil	4	4						35	2.2	-2.89	11		flush toilet	best access	5	0.5	4	2	23	14	155	married	male	1	yes
10100233	brazil	5	5							3.2	-0.99	4		flush toilet	best access	6	0.3333333	2	3	32	8	152	married	female	4	no
10100235	brazil	8	8						41	3	-1.56	11		flush toilet	best access	3.25	0.5	lowest	5	28	7	148	married	female	3	no
10100237	brazil	7	7							2.8	-0.78	7		flush toilet	best access	3	1	lowest	3	33	5	153	married	male	3	no
10100239	brazil	6	6						40	3.6	-0.01	7		flush toilet	best access	2	0.5	lowest	3	33	4	147	married	female	2	no
10100240	brazil	5	5						40	3.3	-1.56	4		some excreta removal	intermediate access	4.5	1.5	lowest	1	28	3	158	married	male	4	no
10100241	brazil	9	9						37	3.8	-0.12	11		flush toilet	best access	2	0.5	2	3	25	9	158	married	male	2	no
10100242	brazil	5	5						41	3.6	0.43	11		some excreta removal	best access	5	1	lowest	1	21	5	166	married	female	2	no
10100243	brazil	3	3						40	3.4	0.61	8		flush toilet	best access	4	1	2	2	21	6	153	married	male	2	no
10100246	brazil	13	13							2.7	-1.04	11		flush toilet	best access	1.5	0.6666667	4	3	19	6	149	married	male	1	yes
10100247	brazil	8	8						40	2.7	-1.34	8		flush toilet	best access	4.333333		lowest	3	23	6	158	married	male	1	yes
10100248	brazil	7	7						40	3.3	0.05	11		some excreta removal		3		lowest		26	5	155	married	female	1	yes
10100249	brazil	8	8						40	4	0.96	15		flush toilet	best access	1.5	0.5	2	3	24	13	165	married	female	1	yes
10100250	brazil	5	5						39	3.2	-0.48	11		flush toilet	best access	3	0.2	lowest	2	27	3	157	married	male	1	yes
10100251	brazil	8	8							4	-1.37	7		flush toilet	best access	1.5	1.5	2	3	18	4	153	married	female	1	yes
10100253	brazil	6	6						39	3.5	1.08	13		flush toilet	best access	1.5	1	highest	4	24	14	164	unmarried	male	1	yes
10100255	brazil	8	8						37	2.7	-1.22	8		flush toilet	best access	2.5	0.5	lowest	3	29	5	155	married	male	3	no
10100256	brazil	6	6						37	3	0.22	11		flush toilet	best access	2.5	1	2	4	20	12	161	married	female	1	yes
10100257	brazil	5	5							2.9	-1.24	5		some excreta removal	worst access	2.5	1	lowest	1	24	6	149	married	male	3	no
10100258	brazil	2	2						40	3.3	-0.72	10		flush toilet	best access	3	0.5	lowest	3	20	6	159	married	male	1	yes
10100259	brazil	7	7						39	3.5	-1.18	15		flush toilet	best access	2.5	0.3333333	2	4	36	5	164	married	male	2	no
10100261	brazil	5	5						40	3.1	0.39	5		some excreta removal	intermediate access	4	0.5	2	1	23	4	151	married	female	2	no
10100264	brazil	9	9						40	3.8	-2.24	11		flush toilet	best access	5	0.5	2	3	26	12	155	married	male	3	no
10100265	brazil	6	6						39	4.1	0.18	11		flush toilet	best access	4	0.5	lowest	3	33	5	157	married	female	4	no
10100267	brazil	6	6						41	3.7	-0.81	2		some excreta removal	intermediate access	6	0.5	2	1	25	1	158	married	male	4	no
10100268	brazil	9	9						39	3.3	-2.53	9		flush toilet	best access	2	0.5	2	2	25	8	154	married	male	2	no
10100269	brazil	8	8						40	3.1	-3.8	0		some excreta removal	best access	5	0.5	2	2	30	1	154	married	male	4	no
10100270	brazil	5	5						43	2.7	-0.23	11		some excreta removal	best access	4	1	lowest	2	21	6	154	married	female	3	no
10100271	brazil	5	5						40	4	-0.95	5		some excreta removal	intermediate access	3	0.5	lowest	2	30	2	156	married	female	4	no
10100272	brazil	11	11							3.4	-1.03	8		flush toilet	best access	2.333333	0.5	lowest	4	15	4	150	married	female	1	yes
10100273	brazil	3	3							3.8	-1.25	7		some excreta removal	worst access	6	0.5	lowest	1	29	3	160	married	female	4	no
10100274	brazil	6	6						40	3	-0.23	8		flush toilet	intermediate access	5	0.5	lowest	2	26	5	152	married	female	3	no
10100275	brazil	12	12						41	3.6	0.59	15		flush toilet	best access	2	1	highest	3	29	15	154	married	female	2	no
10100276	brazil	8	8						40	3.1	0.63	15		flush toilet	best access	2.5	0.5	2	5	32	6	152	married	female	1	yes
10100279	brazil	5	5						40	3	-2.9	3		flush toilet	intermediate access	3	0.5	lowest	1	20	6	146	married	male	1	yes
10100280	brazil	1	1						40	3.6	-0.7	5		flush toilet	best access	4	1.5	2	2	18	6	157	married	male	1	yes
10100286	brazil	8	8						42	3.8	1.22	13		flush toilet	best access	1.5	1	highest	3	28	18	160	married	male	1	yes
10100287	brazil	7	7						37	3	0.95	9		flush toilet	best access	4	1	4	2	22	10	170	unmarried	male	2	no
10100288	brazil	7	7							2.9	-4.62	8		no toilet	intermediate access	3	0.3333333		1	17	1	149	married	male	2	no
10100290	brazil	4	4						39	3.2	-0.42	11		flush toilet	best access	2	0.5	highest	3	27	5	141	married	female	3	no
10100291	brazil	7	7						39	2.5	-1.03	13		some excreta removal	intermediate access	3	0.5	lowest	2	36	3	156	married	male	4	no
10100292	brazil	8	8						42	3.2	-1.73	10		flush toilet	best access	2	0.5	lowest	3	40	3	155	married	male	2	no
10100294	brazil	6	6							3.7	-0.79	11		flush toilet	best access	2.5	1	2	3	22	8	165	married	male	3	no
10100297	brazil	9	9						36	2.7	-1.55	11		some excreta removal	best access	5	0.5	2	1	33	6	146	married	male	3	no
10100300	brazil	7	7						39	2.7	-1.1	11		flush toilet	intermediate access	5	0.1428571	lowest	2	23	5	162	married	female	2	no
10100302	brazil	3	3						38	3.6	-0.83	11		flush toilet	best access	2.5	1	4	4	34	8	150	married	male	3	no
10100303	brazil	5	5							2.7	-1.8	6		flush toilet	best access	3	0.2	2	3	18	6	155	married	female	1	yes
10100304	brazil	8	8						41	3	-0.73	11		flush toilet	best access	1.666667	1	4	5	32	11	160	married	female	2	no
10100305	brazil	3	3							3.7	1.1	6		flush toilet	intermediate access	3	0.5	lowest	2	17	2	157	unmarried	female	1	yes
10100309	brazil	1	1						37	3.7	-1.51	0		flush toilet	best access	2.5	2	2	3	22	2	153	married	female	3	no
10100310	brazil	9	9						42	4	0.83	11		flush toilet	best access	2.5	0.5	lowest	5	33	0	155	married	female	2	no
10100311	brazil	5	5						43	2.8	0.27	11		flush toilet	best access	2	0.5	3	3	19	5	155	married	female	1	yes
10100313	brazil	6	6						39	3.4	-0.84	8		some excreta removal	best access	3	1	lowest	1	19	6	156	married	male	1	yes
10100314	brazil	4	4						33	2	-2.4	11		some excreta removal	worst access	3	1	2	2	19	1	146	married	male	1	yes
10100317	brazil	7	7							3.4	-1.79	11		flush toilet	best access	2.5		2	3	27	4	156	married	male	3	no
10100318	brazil	8	8						40	3.4	-0.49	11		flush toilet	best access	2.5	0.5	2	4	27	12	157	married	female	2	no
10100319	brazil	9	9						39	3.3	0.78	11		flush toilet	best access	3	0.5	lowest	2	18	6	161	married	female	1	yes
10100322	brazil	7	7						37	3.1	-1.75	10		flush toilet	best access	3.5	0.5	highest	3	27	4	160	married	female	4	no
10100324	brazil	8	8						39	4.3	0.78	10		flush toilet	best access	1.5	0.5	lowest	3	31	4	159	married	male	2	no
10100325	brazil	7	7						40	2.8	0.81	11		flush toilet	best access	1.5	0.5	4	4	23	5	160	married	female	1	yes
10100328	brazil	8	8						39	3.7	-0.54	11		flush toilet	best access	4	0.5	lowest	2	34	4	158	married	female	2	no
10100330	brazil	9	9						36	2.8	-2.35	8		flush toilet	intermediate access	5	1.5	lowest	2	32	10	155	married	female	2	no
10100331	brazil	7	7						39	3.9	-0.28	14		flush toilet	best access	1	0.5	highest	3	28	21	154	married	female	1	yes
10100335	brazil	10	10						41	3.8	-0.27	5		flush toilet	best access	2	1	2	2	19	4	152	married	female	2	no
10100338	brazil	10	10						38	3.3	-0.12	10		some excreta removal	worst access	4	1	2	2	29	0	167	married	male	2	no
10100340	brazil	5	5						39	3.7	0.01	2		some excreta removal	worst access	3	0.5	2	1	21	7	163	married	male	1	yes
10100341	brazil	8	8							3.8	-0.72	8		some excreta removal	best access	3	1	highest	1	25	4	158	married	male	2	no
10100343	brazil	9	9						40	3.2	-0.11	11		flush toilet	best access	1.5	0.5	highest	4	16	6	155	married	male	1	yes
10100344	brazil	6	6						41	3.2	-1.46	11		some excreta removal	intermediate access	5	1	2	1	35	4	155	married	female	4	no
10100345	brazil	6	6						40	3.8	-1.2	11		flush toilet	best access	3	2	lowest	2	36	2	155	married	female	3	no
10100347	brazil	6	6						39	3	-1.12	10		some excreta removal	best access	3	0.5	lowest	1	22	6	142	married	male	1	yes
10100349	brazil	6	6						41	3.3	0.07	9		flush toilet	best access	2.5	0.25	2	3	17	8	151	married	female	1	yes
10100351	brazil	8	8						38	3.2	0.22	11		flush toilet	best access	2	0.5	2	3	23	6	156	married	female	2	no
10100353	brazil	6	6						39	3.3	-0.04	11		flush toilet	best access	1.5		4	3	20	5	163	married	female	1	yes
10100355	brazil	6	6						42	3	-0.19	12		flush toilet	best access	3	0.5	2	3	34	5	165	married	female	1	yes
10100357	brazil	7	7						38	3.2	0.85	11		flush toilet	best access	3	0.5	3	3	27	7	153	married	male	1	yes
10100358	brazil	6	6						39	3.4	1.38	13		flush toilet	best access	1	0.5	lowest	5	31	15	158	married	female	1	yes
10100363	brazil	8	8						40	3.5	-0.1	17		flush toilet	best access	1.2	0.3333333	highest	5	40	16	157	married	female	3	no
10100369	brazil	7	7						41	3.1	0.41	13		flush toilet	best access	1.5	0.5	4	3	18	8	152	married	male	1	yes
10100371	brazil	5	5						41	3.3	-1.07	11		flush toilet	best access	2	1	highest	3	25	5	147	married	female	1	yes
10100372	brazil	6	6						40	3.5	0.15	11		flush toilet	best access	2		2	3	27	5	156	married	female	2	no
10100373	brazil	4	4							2.1	-1.4	11		flush toilet	intermediate access	3	0.3333333	2	2	15	5	153	unmarried	male	1	yes
10100377	brazil	6	6						39	3.8	0.49	9		flush toilet	best access	1.666667	0.25	2	4	26	6	156	married	female	1	yes
10100379	brazil	9	9						38	3.3	-3.48	7		no toilet	best access	4	0.5	lowest	1	39	5	153	unmarried	male	4	no
10100381	brazil								41	3	-0.25	11		flush toilet	best access	4	0.5	lowest	1	18	8	157	married	male	1	yes
10100383	brazil	5	5						39	3.5	-0.76	11		flush toilet	best access	4	0.5	lowest	2	27	8	156	married	female	2	no
10100385	brazil	3	3						39	4.1	-0.03	11		flush toilet	best access	2.5	0.5	2	3	31	3	152	married	male	2	no
10100388	brazil	5	5						39	3	-0.4	11		flush toilet	best access	1.666667	0.3333333	4	5	33	9	155	married	male	2	no
10100389	brazil	8	8						39	3.1	-0.24	5		flush toilet	best access	3	0.5	highest	3	19	8	160	married	male	1	yes
10100390	brazil	8	8						38	2.7	-3	3		some excreta removal	best access	6	0.6666667	lowest	1	27	5	149	married	male	3	no
10100391	brazil	5	5						40	3.8	0.31	9		some excreta removal	worst access	4	1	lowest	1	23	6	160	married	male	2	no
10100392	brazil	8	8						35	2.8	-0.55	14		flush toilet	best access	1.5	0.5	3	3	23	15	153	married	female	2	no
10100394	brazil	3	3						40	2.9	-3.22	7		flush toilet	best access	5.666667	0.2222222	lowest	3	19	5	151	unmarried	female	1	yes
10100395	brazil	11	11						43	3.3	-0.76	11		flush toilet	best access	1.5	1	lowest	3	30	18	166	married	male	2	no
10100396	brazil								38	3.5	-0.21	11		flush toilet	best access	3	0.5	highest	3	22	11	147	married	male	1	yes
10100397	brazil	10	10							3.4	-0.87	11		flush toilet	best access	2.5	0.5	4	3	34	5	158	married	male	3	no
10100398	brazil	9	9						39	3.4	0.33	11		flush toilet	best access	2	1	2	3	23	8	162	married	female	2	no
10100399	brazil	6	6						38	3.2	-2.57	11		flush toilet	best access	4	0.5	2	4	31	2	157	married	female	4	no
10100400	brazil	4	4						38	2.9	-1.43	11		flush toilet	best access	3.5	1	2	3	37	4	147	married	female	4	no
10100402	brazil	7	7						38	3.6	-0.4	12		flush toilet	best access	1.666667	0.5	3	5	36	5	153	married	female	3	no
10100405	brazil	3	3						37	3.8	1.04	11		flush toilet	best access	3	0.5	lowest	4	31	9	168	married	female	4	no
10100406	brazil	7	7						39	3.7	1.69	12		flush toilet	best access	6	1	2	2	26	5	160	married	male	1	yes
10100408	brazil	6	6						38	3.2	-0.35	10		flush toilet	best access	2.5	0.5	2	3	21	6	156	married	male	3	no
10100409	brazil	6	6							3.8	0.14	11		flush toilet	best access	1.5	0.6666667	2	4	25	10	152	married	male	1	yes
10100410	brazil								41	3.3	0.81	11		flush toilet	best access	1.5	0.5	2	3	22	11	157	married	male	1	yes
10100412	brazil	8	8						40	3.5	-0.88	11		flush toilet	best access	1.333333	0.5	4	5	21	8	160	married	male	2	no
10100414	brazil								41	3.7	1.92	12		flush toilet	best access	1.333333	0.5	highest	5	25	11	158	married	female	2	no
10100416	brazil	6	6						39	3	-0.59	11		flush toilet	best access	1.5		lowest	3	19	3	157	married	male	1	yes
10100418	brazil	7	7						41	3.3	-0.31	11		flush toilet	intermediate access	3	1	lowest	2	27	5	155	married	female	3	no
10100419	brazil	8	8							3.1	-0.29	11		flush toilet	best access	2	0.5	highest	5	25	12	147	married	male	2	no
10100421	brazil	5	5						36	3	-0.28	11		flush toilet	best access	1.666667	0.5	3	5	40	5	152	married	male	3	no
10100422	brazil	4	4							3.2	-1.24	11		flush toilet	best access	2	0.5	lowest	5	37	5	163	married	male	4	no
10100423	brazil								39	3.9	0.45	11		flush toilet	best access	4	0.5	lowest	2	32	1	163	married	male	2	no
10100424	brazil	7	7						38	2.8	-0.97	11		flush toilet	best access	3	0.5	lowest	3	24	5	160	married	female	1	yes
10100425	brazil	5	5							3.5	-0.74	7		flush toilet	best access	4	0.5	lowest	3	21	4	149	married	male	2	no
10100426	brazil	5	5						39	2.8	-0.29	11		flush toilet	best access	2	0.5	2	3	26	9	148	married	female	2	no
10100431	brazil	5	5						38	4.2	0.27	11		flush toilet	best access	3	1	2	2	27	10	165	married	male	2	no
10100432	brazil	8	8						37	2.8	0.45	11		flush toilet	best access	1.5	0.3333333	4	4	23	8	161	married	female	1	yes
10100433	brazil	8	8						40	2.8	-0.84	11		flush toilet	best access	5	1.5	lowest	2	23	11	148	married	male	1	yes
10100437	brazil	9	9						40	3.2	1.41	5		flush toilet	best access	1.666667		lowest	5	31	4	162	married	female	3	no
10100440	brazil	9	9						39	3	-0.26	11		flush toilet	best access	2	1	4	4	26	12	152	married	male	2	no
10100441	brazil	11	11						39	3.2	0.85	13		flush toilet	best access	1.75	0.5	highest	5	25	9	156	married	female	3	no
10100442	brazil	4	4						32	2.6	-2.5	4		flush toilet	intermediate access	2.5	0.3333333	2	2	25	2	158	married	male	2	no
10100443	brazil	3	3						41	3.7	-1.47	6		flush toilet	intermediate access	7		2	1	24	5	163	married	female	2	no
10100444	brazil	9	9						40	3	-0.75	11		flush toilet	best access	4	0.5	highest	2	22	6	153	married	female	2	no
10100445	brazil	8	8						39	2.6	-0.19	11		flush toilet	best access	3	0.5	2	4	36	12	149	married	female	4	no
10100446	brazil	9	9						38	3	-0.7	0		flush toilet	best access	2	0.5	2	4	24	8	156	married	male	2	no
10100447	brazil	6	6						39	3.7	-0.28	11		flush toilet	best access	1.666667	1	highest	5	33	16	151	married	female	3	no
10100450	brazil	9	9						38	3.5	-0.04	11		flush toilet	best access	2	0.5	2	3	26	9	156	married	female	2	no
10100451	brazil								40	3.2	2.83	11		flush toilet	best access	3	1	2	3	31	16	170	married	male	1	yes
10100452	brazil	5	5						38	3.2	-1.84	11		flush toilet	best access	3	1	4	1	19	3	156	married	female	2	no
10100454	brazil	7	7						37	3.4	0.71	11		flush toilet	intermediate access	3	0.5	2	2	19	5	164	married	male	1	yes
10100456	brazil	3	3						39	3.5	-0.73	11		some excreta removal	worst access	3	0.5	lowest	1	17	4	152	married	male	1	yes
10100459	brazil	6	6						38	4.3	0.11	13		flush toilet	best access	1.666667	0.5	highest	5	32	12	157	married	female	3	no
10100460	brazil	2	2						36	3.1	0.19	8		some excreta removal	intermediate access	2	0.5	2	3	27	4	165	married	male	3	no
10100465	brazil	3	3						36	3.3	-0.7	11		flush toilet	best access	3.5	0.5	2	3	41	5	158	married	female	4	no
10100466	brazil	8	8						39	3	0.8	11		flush toilet	intermediate access	3	0.5	lowest	2	23	4	153	married	female	1	yes
10100468	brazil	4	4						38	3.3	0.02	5		flush toilet	best access	5	0.5	lowest	1	24	9	161	married	male	3	no
10100474	brazil	8	8						34	1.7	-1.31	8		flush toilet	intermediate access	4	0.5	2	2	39	3	159	married	female	2	no
10100476	brazil	9	9						38	3.7	1.69	9		flush toilet	best access	1.5	0.5	lowest	4	27	3	160	married	male	1	yes
10100477	brazil	5	5						37	3.8	2.16	11		flush toilet	best access	1.666667	0.5	2	5	29	3	164	married	male	3	no
10100480	brazil	7	7							3.5	-0.8	11		flush toilet	intermediate access	4	1	lowest	1	29	0	166	married	male	3	no
10100486	brazil	9	9						37	2.8	-2.22	11		flush toilet	best access	1.5	1	lowest	3	23	5	138	married	male	1	yes
10100487	brazil	8	8							3	-2.46	8		some excreta removal	intermediate access	3	0.5	lowest	1	27	2	147	married	male	1	yes
10100488	brazil	1	1							2.9	-0.92	3		some excreta removal	intermediate access	4	0.3333333	lowest	1	38	0	156	married	male	4	no
10100492	brazil	6	6						38	3.6	0.71	10		flush toilet	best access	2.5	1.5	2	3	28	9	166	married	male	3	no
10100493	brazil	8	8						37	3	-1.83	8		some excreta removal	best access	4	0.5	lowest	2	22	4	152	married	male	1	yes
10100496	brazil	9	9						36	3.3	0.22	11		flush toilet	best access	2	0.5	lowest	5	33	5	153	married	female	1	yes
10100503	brazil	9	9						38	3	-0.22	11		flush toilet	best access	2.5	1	3	3	34	3	156	married	male	3	no
10100504	brazil	9	9						37	3.5	1.16	16		flush toilet	best access	1.666667	0.5	highest	5	34	11	167	married	female	4	no
10100505	brazil	3	3						42	4	-1.93	0		some excreta removal	best access	5	0.3333333	lowest	1	22	5	156	married	female	4	no
10100509	brazil	8	8						37	3	0.2	9		flush toilet	best access	2	0.3333333	2	3	24	3	159	married	female	2	no
10100512	brazil	9	9						39	3.3	0.58	11		flush toilet	best access	3	0.5	4	2	25	12	150	married	female	1	yes
10100514	brazil	5	5							3.3	-0.53	6		flush toilet	best access	3.333333	0.5	lowest	4	32	0	150	married	male	4	no
10100518	brazil	9	9							3	-2.07	11		flush toilet	best access	4	0.5	lowest	2	19	5	156	married	female	2	no
10100525	brazil	9	9						38	3.6	-0.65	11		flush toilet	best access	3.5	0.2	lowest	5	19	8	165	unmarried	female	1	yes
10100529	brazil	7	7						36	3.4	0.79	13		flush toilet	worst access	3	0.5	lowest	1	19	11	175	married	female	1	yes
10100532	brazil	8	8						43	3.5	0	11		flush toilet	best access	2	1	lowest	3	21	6	147	married	female	2	no
10100533	brazil	6	6						41	2.8	-0.16	6		flush toilet	best access	2	0.5	lowest	3	32	5	150	married	female	2	no
10100537	brazil	2	2						39	4	1.63	14		flush toilet	best access	2	0.5	highest	5	32	13	155	married	female	3	no
10100539	brazil	6	6							3.3	-2.08	4		flush toilet	best access	2.666667	0.5	lowest	4	19	3	149	married	male	1	yes
10100540	brazil	7	7						42	4.4	0.4	11		flush toilet	best access	3.5	0.3333333	2	3	29	7	151	married	male	3	no
10100542	brazil	3	3							3.1	-0.04	4		some excreta removal	intermediate access	3.5	0.2	lowest	2	17	2	152	married	female	1	yes
10100543	brazil	9	9						41	4	2.86	10		flush toilet	best access	2.5	1	3	3	29	5	159	married	male	2	no
10100544	brazil	9	9						39	3.4	-0.42	11		flush toilet	best access	2	0.5	highest	3	25	7	156	married	female	2	no
10100545	brazil	7	7						37	3.1	-1.23	11		flush toilet	best access	2.5	0.25	2	3	24	8	150	married	male	3	no
10100546	brazil	6	6						37	3	0.44	11		flush toilet	best access	2.5	0.3333333	highest	5	19	11	158	unmarried	female	1	yes
10100548	brazil	4	4						39	3.2	-0.98	4		some excreta removal	best access	4	1	lowest	1	28	0	150	married	female	2	no
10100549	brazil	4	4						37	3	-1.09	13		flush toilet	best access	2	0.6666667	3	4	28	12	149	married	female	2	no
10100550	brazil	5	5						39	4	-0.58	4		flush toilet	best access	3		2	2	24	7	168	married	male	2	no
10100551	brazil	4	4						40	3.6	-0.85	5		some excreta removal	worst access	4	0.5	lowest	1	27	4	158	married	female	4	no
10100553	brazil	8	8							3.1	-1.71	11		flush toilet	best access	1.5		2	3	24	7	151	married	female	1	yes
10100554	brazil	8	8						40	4	1.17	11		flush toilet	best access	2	1	lowest	2	21	5	147	unmarried	male	1	yes
10100556	brazil	6	6							3.5	-0.37	4		flush toilet	best access	2.5	1	lowest	2	23	4	155	married	male	3	no
10100559	brazil	6	6						40	2.9	0.33	7		flush toilet	best access	3.5	1	2	3	33	4	163	married	male	4	no
10100560	brazil	2	2						39	3.3	0.19	5		some excreta removal	worst access	4	0.5	lowest	1	17	4	161	married	female	2	no
10100561	brazil	6	6						36	2.8	-0.88	11		flush toilet	best access	6	0.5	lowest	2	29	5	148	married	female	1	yes
10100562	brazil	9	9						41	2.8	-0.84	11		some excreta removal	intermediate access	3	0.5	lowest	1	28	4	151	married	male	1	yes
10100563	brazil	9	9							1.7	-3.27	8		flush toilet	best access	6	0.6666667	lowest	1	15	4	152	unmarried	female	1	yes
10100564	brazil	6	6						41	4.2	0.71	8		flush toilet	best access	1.5		lowest	5	19	8	152	unmarried	male	1	yes
10100567	brazil	6	6						41	3.3	-1.5	4		some excreta removal	intermediate access	4		lowest	1	18	5	151	married	female	1	yes
10100568	brazil	8	8						38	3.3	-0.12	9		flush toilet	intermediate access	3.5	0.6666667	lowest	3	21	6	145	unmarried	female	1	yes
10100569	brazil	5	5						38	2.9	-0.04	11		flush toilet	best access	2	0.5	2	5	28	16	165	married	female	2	no
10100570	brazil	8	8						39	3.3	-3.01	8		flush toilet	best access	3	0.5	lowest	2	30	0	152	married	male	4	no
10100571	brazil	8	8						39	2.7	0.06	11		flush toilet	best access	2	0.5	lowest	3	31	5	155	married	female	3	no
10100572	brazil	7	7							3	-0.68	7		flush toilet	best access	1.5	0.5	lowest	3	25	5	159	married	male	2	no
10100573	brazil	8	8						39	3.7	0.28	11		flush toilet	best access	3.5	0.5	2	3	33	5	149	married	female	4	no
10100578	brazil	8	8						38	2.9	0.84	11		flush toilet	best access	2	0.5	lowest	3	40	5		married	female	3	no
10100580	brazil	5	5						42	3.5	-1.12	8		some excreta removal	best access	9	0.5	lowest	1	30	0	156	married	female	4	no
10100581	brazil	5	5						38	3.6	-0.48	13		flush toilet	best access	1.666667	0.5	2	5	30	13	162	married	male	3	no
10100584	brazil	1	1							3	-0.36	11		flush toilet	best access	3	0.1666667	2	3	22	16	169	unmarried	male	1	yes
10100585	brazil	7	7						39	2.5	-0.3	13		flush toilet	best access	1	0.5	highest	5	34	7	159	married	male	1	yes
10100588	brazil	10	10						37	2.7	0.52	10		flush toilet	best access	4	1	2	3	32	5	159	married	male	2	no
10100589	brazil	11	11						38	2.4	-2.61	11		flush toilet	best access	4	1	2	3	38	5	143	married	female	4	no
10100592	brazil	3	3						39	4.6	0.27	4		flush toilet	intermediate access	2	1	lowest	1	24	6	162	married	male	2	no
10100595	brazil	10	10						38	3.4	1.6	14		flush toilet	best access	1.333333	1	highest	5	33	18	162	married	female	2	no
10100596	brazil	8	8							3.8	0.22	11		flush toilet	best access	1.5	0.5	2	3	29	8	154	married	male	1	yes
10100598	brazil	7	7						39	2.8	0.35	4		some excreta removal	best access	4	0.1428571	lowest	2	21	4	154	married	female	3	no
10100600	brazil	6	6						38	3.2	0.97	11		flush toilet	best access	2	0.5	lowest	3	33	5	161	married	male	2	no
10100603	brazil	8	8							3.9	0.86	8		flush toilet	best access	2	0.5	2	3	25	5	161	married	female	3	no
10100606	brazil	6	6						40	3.3	-0.75	11		flush toilet	intermediate access	4	1	lowest	2	18	6	149	married	female	2	no
10100607	brazil	9	9						39	3.2	-0.13	11		flush toilet	best access	2	0.5	highest	5	43	12	156	married	male	4	no
10100611	brazil	8	8						41	3.4	-0.24	7		flush toilet	best access	2.5	0.5	lowest	3	41	12	154	married	female	3	no
10100618	brazil	7	7						40	3.8	1.51	8		flush toilet	best access	2		lowest	3	25	7	161	married	male	2	no
10100619	brazil	9	9						38	3.4	0.55	12		flush toilet	best access	1	1	highest	5	29	17	153	married	male	2	no
10100621	brazil	6	6						42	3.5	-1.26	11		flush toilet	best access	4	0.5	lowest	3	24	8	154	married	male	1	yes
10100622	brazil	8	8						40	3	-1.15	7		no toilet	best access	3		2	2	19	5	155	married	male	2	no
10100623	brazil	6	6							1.6	-1.96	2		some excreta removal	intermediate access	5	0.5	lowest	1	25	2	146	married	female	3	no
10100624	brazil	8	8						40	3.7	-0.49	11		flush toilet	best access	2	1	2	3	28	12	152	married	male	2	no
10100626	brazil	9	9						39	3.5	-0.37	11		flush toilet	best access	2.5	0.5	lowest	3	35	5	154	married	female	3	no
10100628	brazil	7	7						40	3.4	0.56	11		flush toilet	best access	4	0.5	2	2	27	5	160	married	female	2	no
10100632	brazil	7	7						41	2.8	-0.53	13		flush toilet	best access	2	0.25	highest	5	20	12	154	unmarried	male	1	yes
10100633	brazil	8	8						40	4.1	-0.02	7		flush toilet	best access	2.5	0.5	2	2	32	4	153	married	male	3	no
10100634	brazil	5	5							2	-2.54	8		flush toilet	best access	3	0.2222222	lowest	2	24	5	144	married	male	1	yes
10100635	brazil	8	8						38	3.6	1.28	16		flush toilet	best access	2	0.25	2	5	33	12	164	married	male	2	no
10100636	brazil	6	6						41	3.5	-1.5	10		some excreta removal	worst access	4	1	lowest	1	24	2	163	married	male	2	no
10100637	brazil	5	5						40	2.8	-1.35	7		flush toilet	intermediate access	4	0.5	lowest	1	24	7	150	married	male	2	no
10100640	brazil	7	7							3.3	1.17	12		flush toilet	best access	1	1	highest	5	33	12	160	married	female	1	yes
10100643	brazil	6	6						41	3.2	-0.21	10		flush toilet	intermediate access	3	0.5	lowest	2	35	5	150	married	female	3	no
10100644	brazil	8	8						41	2.9	-0.37	11		flush toilet	best access	1.5	0.5	2	3	21	11	168	married	male	1	yes
10100645	brazil	7	7						40	2.7	0.37	11		flush toilet	best access	3	0.5	2	3	24	7	164	married	male	1	yes
10100646	brazil	7	7						39	3.2	-1	8		flush toilet	best access	3	0.25	2	3	22	4	159	married	female	4	no
10100647	brazil	2	2						40	2.9	-1.36	9		some excreta removal	intermediate access	3	0.5	lowest	2	31	5	168	married	male	2	no
10100649	brazil	1	1						40	3.6	-1.78	7		some excreta removal	intermediate access	5	0.1428571	lowest	1	30	5	154	unmarried	male	4	no
10100651	brazil	6	6						39	2.9	-0.72	11		flush toilet	intermediate access	3	0.3333333	lowest	1	28	5		married	female	2	no
10100652	brazil	6	6							2.8	0.63	11		flush toilet	best access	3	0.5	2	3	25	9	156	married	male	1	yes
10100653	brazil	12	12						39	3.1	0.01	16		flush toilet	best access	1	0.5	highest	5	26	16	164	married	female	1	yes
10100654	brazil	6	6						40	3	-1.26	11		flush toilet	intermediate access	3	0.5	lowest	2	15	7	159	married	female	1	yes
10100655	brazil	5	5						41	3.7	-1.09	8		flush toilet	best access	3	1	highest	3	24	4	147	married	female	3	no
10100659	brazil	6	6						38	2.9	-2.43	8		flush toilet	best access	4		2	3	27	8	167	married	male	1	yes
10100660	brazil	12	12						39	3.2	0.07	11		flush toilet	best access	1.666667	0.5	4	5	32	12	155	married	male	3	no
10100662	brazil	0	0							2.9	-1.37	4		some excreta removal	intermediate access	6		2	1	20	6	157	married	female	3	no
10100663	brazil	9	9						38	3.2	-0.94	11		flush toilet	best access	1.5	0.5	3	5	24	11	160	married	female	1	yes
10100666	brazil	9	9						39	3.3	-0.98	7		flush toilet	intermediate access	2	1	lowest	2	23	1	146	married	female	2	no
10100667	brazil	6	6						40	3.9	-0.09	8		flush toilet	best access	2	0.25	2	3	25	7	146	married	male	2	no
10100669	brazil	1	1							2.7	0.59	11		flush toilet	best access	2.5	0.3333333	lowest	3	17	4	169	married	female	1	yes
10100670	brazil	6	6						38	2.7	0.28	11		flush toilet	best access	2	1	2	4	28	7	157	married	female	2	no
10100671	brazil								38	3.5	-1.4	5		flush toilet	best access	2	0.5	lowest	3	20	6	158	married	male	1	yes
10100673	brazil	7	7						36	3	-0.45	5		some excreta removal	best access	4	1.5	lowest	1	31	5	153	married	male	2	no
10100674	brazil	8	8						40	3.3	-0.83	10		flush toilet	best access	3.5	1	lowest	2	29	3	151	married	female	4	no
10100676	brazil	7	7						40	3.5	-0.9	11		flush toilet	best access	2	0.5	2	3	33	3	154	married	male	2	no
10100677	brazil	7	7						42	3	-1.64	8		flush toilet	best access	2.333333	0.3333333	lowest	5	27	4	160	unmarried	male	1	yes
10100679	brazil	7	7						41	3.3	-0.77	5		flush toilet	best access	2	0.5	2	3	30	4	157	married	male	1	yes
10100682	brazil	4	4						32	1.5	-2.82	11		flush toilet	intermediate access	2.5	0.5	2	2	27	4	146	married	female	4	no
10100683	brazil	0	0						35	2.1	-0.6	11		flush toilet	best access	2.5		2	3	16	7	155	married	female	1	yes
10100684	brazil	5	5						42	3.5	-0.94	11		flush toilet	best access	2	0.5	2	4	24	12	164	married	female	2	no
10100686	brazil	8	8						36	3.5	-0.47	11		flush toilet	intermediate access	5	1	2	1	26	0	162	married	male	2	no
10100687	brazil	7	7						40	4.2	1.24	6		some excreta removal	intermediate access	3	0.5	lowest	1	28	12	159	married	male	1	yes
10100688	brazil	6	6						42	4	0.49	11		flush toilet	best access	3.333333	1	3	3	37	3	162	married	male	4	no
10100689	brazil	12	12						43	3.1	0.64	13		flush toilet	best access	0.75	0.5	highest	5	27	17	168	married	female	1	yes
10100690	brazil	3	3						38	3.2	-3.01	0		some excreta removal	worst access	5	1.5	lowest	1	24	2	150	married	male	2	no
10100694	brazil	5	5						36	2.9	-0.6	11		flush toilet	best access	1.5	0.5	2	3	30	5	159	married	male	1	yes
10100696	brazil	9	9						40	3.7	-0.31	15		flush toilet	best access	1.5	1	highest	3	28	17	160	married	male	1	yes
10100701	brazil	5	5						41	3.5	-2.55	11		flush toilet	best access	4	0.6666667	lowest	1	26	8	153	married	male	2	no
10100702	brazil	6	6						39	3.2	-2.15	8		flush toilet	intermediate access	4	0.5	lowest	2	18	4	158	married	male	1	yes
10100705	brazil	7	7							3.6	-1.4	11		flush toilet	best access	2	0.5	highest	4	30	8	159	married	male	2	no
10100708	brazil	8	8						42	3	-1.01	11		some excreta removal	best access	4	0.5	lowest	2	24	4	148	married	female	2	no
10100709	brazil	0	0						42	2.8	-0.9	7		some excreta removal	intermediate access	4	1	lowest	1	17	1	150	married	female	1	yes
10100712	brazil	8	8						39	3.7	-0.65	11		flush toilet	best access	1.666667	0.5	lowest	5	23	3	165	married	female	3	no
10100713	brazil	6	6						38	2.8	-2.5	8		some excreta removal	best access	8	0.1428571	lowest	1	20	4	150	unmarried	female	2	no
10100714	brazil	8	8						41	2.6	0.18	11		some excreta removal	best access	3	0.5	2	1	30	9	163	married	male	1	yes
10100715	brazil	6	6						37	3	-1.6	7		flush toilet	best access	4	1	2	3	20		152	married	female	4	no
10100716	brazil	7	7						38	3.5	-0.54	11		flush toilet	best access	4	0.5	2	3	24	9	167	married	male	2	no
10100723	brazil	5	5						38	2.8	0.01	4		some excreta removal	intermediate access	5	1	lowest	3	24	7	155	married	female	3	no
10100726	brazil	11	11						40	3.2	-0.02	14		flush toilet	best access	1.5	1	3	3	30	15	158	married	male	1	yes
10100727	brazil	8	8						38	3.5	-0.09	8		flush toilet	best access	2.5	0.5	4	3	32	12	163	married	male	3	no
10100728	brazil	4	4						37	2.9	-2.2	11		flush toilet	best access	5	1	2	3	22	9	162	married	female	1	yes
10100729	brazil	8	8						39	3.2	-1.09	11		flush toilet	best access	3	0.5	lowest	3	20	6	157	married	male	1	yes
10100734	brazil	8	8						39	2.5	-2.68	7		flush toilet	best access	5	0.3333333	lowest	2	18	2	147	married	male	1	yes
10100738	brazil	8	8						39	2.9	-1.01	11		flush toilet	best access	10		highest	3	27	7	153	married	male	1	yes
10100739	brazil	4	4						39	3	-2.09	6		flush toilet	best access	3	0.5	2	2	21	6	158	married	female	1	yes
10100741	brazil	7	7						40	3.4	0.3	15		flush toilet	intermediate access	1.5	0.5	2	3	20	14	161	married	male	1	yes
10100743	brazil	7	7						38	3.2	-0.2	15		flush toilet	best access	1.333333	0.5	highest	5	38	12	158	married	male	2	no
10100746	brazil	8	8						40	2.9	-1.93	8		some excreta removal	intermediate access	6	1	2	1	36	3	159	married	male	4	no
10100749	brazil	8	8						39	3.6	-0.76	11		flush toilet	best access	4	0.5	4	3	25	11	160	married	male	1	yes
10100752	brazil	9	9						40	3.7	0.57	13		flush toilet	best access	2		3	4	33	12	159	married	female	2	no
10100753	brazil	6	6						40	3.6	-0.41	11		flush toilet	best access	2.5	0.5	lowest	4	34	7	166	married	female	3	no
10100755	brazil	6	6						42	3.4	2.51	11		flush toilet	intermediate access	3	2	lowest	2	26	5	170	unmarried	female	2	no
10100757	brazil	9	9						40	2.8	0.21	7		flush toilet	best access	3	0.3333333	3	3	20	5	161	married	female	1	yes
10100760	brazil	14	14						43	3.4	0.06	15		flush toilet	best access	1.5	0.5	4	3	21	13	158	married	female	1	yes
10100763	brazil	8	8						41	3.8	-0.48	11		flush toilet	best access	1.5	1	3	3	22	7	156	married	female	1	yes
10100768	brazil	0	0						41	2.4	-1.52	10		some excreta removal	intermediate access	5	1	lowest	1	27	3	152	married	female	4	no
10100770	brazil	8	8						38	3.7	-1.07	11		flush toilet	best access	2.5	1	highest	3	32	8	158	married	female	3	no
10100772	brazil	5	5						42	3.6	-8.17	11		flush toilet	best access	1.6	1	highest	5	35	11	164	married	female	2	no
10100773	brazil	9	9						42	3.3	-0.02	11		flush toilet	best access	3	0.1666667	3	2	21	11	178	married	female	1	yes
10100774	brazil	9	9						41	4.8	-2.21	11		flush toilet	intermediate access	5	0.5	lowest	2	28	5	158	married	female	3	no
10100776	brazil	5	5						40	4.1	1.59	12		flush toilet	best access	3	1	4	2	28	7	165	married	male	1	yes
10100777	brazil	9	9						42	3.3	-0.77	11		flush toilet	best access	3	0.5	lowest	3	36	4	155	married	male	4	no
10100782	brazil	7	7						39	3	-1.29	10		flush toilet	intermediate access	3	0.5	lowest	2	18	4	153	married	female	1	yes
10100786	brazil	6	6						36	3	-0.17	5		some excreta removal	best access	2.5	2	lowest	1	23	4	169	married	male	2	no
10100787	brazil	6	6						36	2.8	-0.79	5		some excreta removal	best access	2.5	1	lowest	1	23	4	169	married	male	2	no
10100788	brazil	6	6						35	3.5	-1.03	8		some excreta removal	intermediate access	5	1	lowest	1	26	3	150	married	female	4	no
10100791	brazil	6	6						40	3.2	-0.98	11		some excreta removal	intermediate access	1.5	0.5	lowest	1	29	4	150	married	male	2	no
10100792	brazil	7	7						39	3	-0.86	11		flush toilet	best access	2.333333	0.3333333	highest	5	21	10	155	married	female	1	yes
10100794	brazil	3	3						40	2.6	-0.52	11		some excreta removal	best access	4		2	2	21	8	151	married	male	1	yes
10100795	brazil	5	5							2.6	-1.04	8		flush toilet	best access	2	0.5	2	3	29	6	154	married	female	2	no
10100797	brazil	2	2							3.2	-0.32	10		flush toilet	best access	3.5	0.5	lowest	3	29	2	155	married	male	4	no
10100800	brazil	9	9						40	3.3	1.92	13		flush toilet	best access	1.666667	0.5	highest	5	28	16	167	married	female	3	no
10100801	brazil	5	5						36	3.3	-0.51	8		flush toilet	best access	2	1	highest	3	22	15	168	married	male	1	yes
10100805	brazil	7	7						41	3	-0.29	11		flush toilet	best access	3	0.5	2	2	22	11	155	married	female	1	yes
10100806	brazil	0	0						40	2.8	-2.41	3		some excreta removal	intermediate access	4		lowest	1	18	4	158	married	female	2	no
10100808	brazil	8	8						38	2.9	1.42	9		flush toilet	best access	2	1	2	4	32	16	164	married	male	1	yes
10100810	brazil	8	8						40	3	-1.04	8		flush toilet	best access	2	1	2	3	28	5	159	married	male	2	no
10100812	brazil	7	7						35	2.2	-0.04	16		flush toilet	best access	1	0.5	highest	5	37	16	158	married	male	1	yes
10100813	brazil	7	7						39	3	-0.91	11		flush toilet	best access	4	0.5	2	3	34	1	151	married	female	4	no
10100814	brazil	3	3						40	2.6	-1	6		some excreta removal	intermediate access	2.5	1	lowest	2	28	4	158	married	male	4	no
10100816	brazil	7	7						39	3.5	-0.35	11		flush toilet	best access	6	0.5	3	3	35	13	152	married	male	3	no
10100820	brazil	5	5						40	4.3	0.82	11		flush toilet	best access	1.5		highest	3	24	9	165	married	male	1	yes
10100829	brazil	2	2						37	3.5	0.27	11		flush toilet	best access	2	0.4	highest	5	20	7	156	married	female	1	yes
10100830	brazil	4	4						39	3.3	-1.76	5		some excreta removal	best access	2.5	0.5	lowest	3	31	4	156	married	male	3	no
10100837	brazil	7	7						39	3.1	-0.16	14		flush toilet	best access	1.666667	0.3333333	2	5	31	7	144	married	female	2	no
10100838	brazil	6	6						40	4.3	0.44	13		flush toilet	best access	1	0.1111111	4	4	20	5	162	unmarried	female	1	yes
10100839	brazil	11	11						39	3.7	0.96	12		flush toilet	best access	2	0.3333333	2	5	27	16	162	married	male	1	yes
10100840	brazil	8	8						39	3.3	-1.39	6		some excreta removal	worst access	3	1	lowest	1	19	5	152	married	male	1	yes
10100841	brazil	3	3							3.7	-3.4	7		some excreta removal	worst access	4	1	lowest	1	17	0	151	married	male	2	no
10100843	brazil	4	4						40	3.2	-1.11	8		flush toilet	best access	5	0.5	lowest	2	24	3	156	married	female	2	no
10100844	brazil	7	7						39	3.5	-0.48	15		flush toilet	best access	1.5	0.5	2	5	35	5	156	married	female	4	no
10100850	brazil	6	6						39	3	-1.07	11		flush toilet	best access	4		2	4	35	5	148	married	female	3	no
10100857	brazil	8	8						39	3	0.57	11		flush toilet	best access	1.5	1	2	3	28	3	159	married	female	1	yes
10100858	brazil	7	7						42	3.5	0.83	15		flush toilet	best access	2	0.5	4	5	28	12	159	married	female	1	yes
10100859	brazil	6	6						39	3.3	-1.72	11		flush toilet	best access	5	0.5	lowest	2	27	5	162	married	male	3	no
10100860	brazil	7	7						32	2.3	0.86	11		flush toilet	best access	1.5	0.5	highest	5	36	14	154	married	male	1	yes
10100863	brazil	11	11						42	3.3	-2.42	11		flush toilet	best access	3	0.5	2	3	26	5	160	married	male	1	yes
10100864	brazil	5	5						41	2.6	-0.65	9		flush toilet	best access	3	1	2	3	24	8	160	married	female	3	no
10100866	brazil	4	4						41	4	0.83	11		flush toilet	best access	2	0.5	2	3	19	11	163	married	female	2	no
10100868	brazil	12	12						39	3.3	0.65	14		flush toilet	best access	1.666667	0.5	highest	5	38	14	158	married	male	3	no
10100871	brazil	3	3						38	3.2	-1.05	8		flush toilet	intermediate access	5		2	1	21	1	156	married	female	4	no
10100872	brazil	11	11						42	3	1	13		flush toilet	best access	1.5	0.5	4	3	22	12	153	married	female	1	yes
10100873	brazil	6	6						37	3.5	0.66	15		flush toilet	best access	2		highest	3	25	12	160	married	male	1	yes
10100875	brazil	7	7						37	2.5	-0.23	11		flush toilet	best access	3.5	0.25	4	3	17	8	155	married	male	1	yes
10100879	brazil	7	7						39	4.1	0.48	10		flush toilet	best access	2	0.5	2	3	35	2	157	married	female	3	no
10100880	brazil	6	6						39	3.1	-2.18	3		flush toilet	intermediate access	2	0.5	2	3	27	8	147	married	male	2	no
10100881	brazil	6	6						40	3.6	-0.58	11		flush toilet	best access	2	0.5	3	3	28	9	153	married	female	2	no
10100883	brazil	9	9						39	3.6	-1.77	12		flush toilet	best access	2	0.3333333	2	3	27	11	150	married	female	1	yes
10100885	brazil	9	9						40	3.8	-2.06	6		flush toilet	best access	3.333333	0.3333333	lowest	5	33	3	147	married	male	4	no
10100886	brazil	10	10						36	3.4	-0.48	11		flush toilet	best access	1.666667	0.5	2	5	40	5	158	married	male	4	no
10100887	brazil	7	7						39	2.9	-0.06	14		flush toilet	best access	2	1	4	4	28	15	158	married	male	1	yes
10100889	brazil	7	7						38	3.7	-0.93	7		flush toilet	intermediate access	3	0.5	lowest	1	25	5	153	married	male	1	yes
10100890	brazil	7	7						39	3.3	-2.47	8		flush toilet	best access	3	0.5	lowest	3	18	4	147	married	male	1	yes
10100891	brazil	11	11						40	3.3	-0.4	11		flush toilet	best access	1	0.5	highest	5	37	16	154	married	female	1	yes
10100892	brazil	6	6						42	3.7	-0.42	11		flush toilet	best access	3	1	lowest	3	20	6	162	married	male	1	yes
10100895	brazil	8	8						41	3.4	1.14	11		flush toilet	best access	2.5	0.5	2	3	34	1	158	married	male	3	no
10100896	brazil	8	8						40	3.2	0.7	10		flush toilet	best access	4	1	2	2	28	5	155	married	male	1	yes
10100898	brazil	11	11						39	4.2	0.99	8		flush toilet	best access	2	1	2	3	30	5	152	married	male	2	no
10100899	brazil	10	10						41	3	-1.21	8		flush toilet	best access	2	0.3333333	lowest	3	23	5	146	married	female	1	yes
10100902	brazil	4	4						41	3.2	-2.03	13		flush toilet	best access	2.666667	0.5	lowest	5	33	4	150	married	female	4	no
10100910	brazil	5	5						42	2.7	0.21	5		flush toilet	best access	3	0.5	2	3	32	7	159	married	male	4	no
10100911	brazil	9	9						38	2.8	-1.4	13		flush toilet	best access	4	0.5	highest	3	32	16	160	married	female	2	no
10100912	brazil	11	11						39	3.5	0.03	13		flush toilet	best access	1.5	1	4	3	27	12	158	married	female	1	yes
10100913	brazil	8	8						38	3	-1.86	9		flush toilet	best access	2	0.3333333	lowest	3	27	3	151	married	male	2	no
10100914	brazil	2	2						38	3.4	-1.91	11		flush toilet	best access	4	0.5	2	3	29	5	157	married	female	4	no
10100915	brazil	4	4						42	3.2	1.19	16		flush toilet	best access	2	0.5	highest	3	16	4	162	married	female	1	yes
10100918	brazil	8	8						40	3.5	-0.27	11		flush toilet	best access	4	0.5	2	3	31	5	156	married	female	2	no
10100920	brazil	3	3						40	3.2	-2.15	9		some excreta removal	intermediate access	4	1	lowest	1	18	3	160	married	male	2	no
10100923	brazil	3	3						41	3.9	0.4	10		flush toilet	best access	3	0.5	2	3	27	8	159	married	male	4	no
10100926	brazil	6	6							3.8	-0.83	15		flush toilet	best access	3.5	1	highest	4	29	5	148	married	female	4	no
10100927	brazil	9	9						37	2.9	1.38	11		flush toilet	best access	1.5	1	2	5	39	16	161	married	male	4	no
10100928	brazil	11	11						39	3.6	-0.93	7		flush toilet	best access	1.5	1	highest	5	27	18	166	married	female	1	yes
10100929	brazil	7	7						37	3.5	-1.55	9		some excreta removal	best access	5	0.6666667	2	1	21	5	158	married	male	2	no
10100932	brazil	9	9						38	3.5	0.04	11		flush toilet	best access	2	1	3	3	28	9	150	married	male	2	no
10100933	brazil	6	6						39	3.6	0.74	16		flush toilet	best access	2.666667	0.4285714	4	5	22	13	158	married	female	1	yes
10100935	brazil	9	9						39	3.2	-0.52	12		flush toilet	best access	2.5	0.5	2	4	30	5	152	married	female	3	no
10100936	brazil	7	7						39	3.4	0.63	9		flush toilet	best access	3	0.5	2	2	28	9	156	married	female	1	yes
10100938	brazil	7	7						39	3.6	1.35	11		flush toilet	best access	2		3	3	21	11	156	married	female	1	yes
10100942	brazil	8	8						38	3.1	-1.76	10		flush toilet	intermediate access	4		lowest	2	20	1	151	married	female	1	yes
10100946	brazil	4	4						41	4.5	0.24	11		flush toilet	best access	2	0.5	lowest	3	27	5	157	married	male	2	no
10100949	brazil	3	3						41	4.3	0.4	11		flush toilet	best access	2.5	0.5	2	3	27	5	156	married	female	3	no
10100950	brazil	11	11							2.7	-0.17	11		flush toilet	best access	3.5	1	2	3	23	6	153	married	female	1	yes
10100952	brazil	11	11						38	3.5	0.46	16		flush toilet	best access	1.666667	0.5	highest	5	32	16	157	married	female	3	no
10100953	brazil	3	3						38	2.8	-0.69	4		flush toilet	intermediate access	5	0.5	lowest	1	26	1	153	married	female	3	no
10100957	brazil	7	7						41	3.5	0.25	11		flush toilet	best access	2	0.5	highest	5	33	16	156	married	male	2	no
10100958	brazil	7	7							3.9	1.02	9		flush toilet	best access	4	0.3333333	lowest	2	17	7	157	unmarried	female	1	yes
10100963	brazil	3	3						43	3.4	-2.62	7		no toilet	worst access	4	1	lowest	1	18	5	147	married	male	2	no
10100965	brazil	5	5						37	3.2	0.64	11		flush toilet	best access	1.666667	0.25	highest	4	22	4	157	unmarried	male	1	yes
10100966	brazil	5	5						37	3.4	-1.05	7		flush toilet	best access	4	0.5	lowest	3	30	8	157	married	female	4	no
10100967	brazil	7	7						43	3.1	0.8	11		flush toilet	best access	3		4	3	20	9	165	married	female	1	yes
10100968	brazil	10	10						43	4.7	2.38	11		flush toilet	best access	2		highest	5	30	9	170	married	female	1	yes
10100969	brazil	7	7						40	3.4	-1.5	5		flush toilet	best access	3	0.125	2	3	29	8	157	married	male	2	no
10100971	brazil	4	4						35	2.6	-0.23	11		flush toilet	best access	1.5	0.5	2	3	23	12	163	married	male	1	yes
10100973	brazil	7	7							3	-0.2	5		flush toilet	best access	3	0.25	2	3	16	8	156	unmarried	male	1	yes
10100974	brazil	6	6						38	3.1	-0.39	5		flush toilet	best access	3.5	0.5	lowest	4	43	0	151	married	female	4	no
10100976	brazil	8	8						41	3.5	0.44	11		flush toilet	best access	1.5	0.5	lowest	3	21	4	163	married	female	1	yes
10100977	brazil	2	2						43	2.7	-2.86	8		flush toilet	best access	3	1	2	2	20	6	157	married	female	1	yes
10100979	brazil	10	10						38	3.5	-0.76	5		flush toilet	best access	2.5	0.5	2	3	27	8	153	married	male	3	no
10100982	brazil	7	7						40	2.8	-1.84	11		flush toilet	intermediate access	3	0.5	lowest	1	15	3	152	married	male	1	yes
10100983	brazil	7	7						41	3.8	-1.29	6		flush toilet	best access	3	0.5	lowest	3	25	2	152	married	male	2	no
10100985	brazil	10	10						41	3.4	-2.31	9		some excreta removal	best access	7	0.25	lowest	1	31	5	155	married	male	3	no
10100990	brazil	8	8							2.7	-1.67	10		flush toilet	best access	5	1	2	2	27	3	148	married	male	2	no
10100993	brazil	5	5							3.4	1.32	9		flush toilet	best access	1		lowest	5	21	7	166	married	female	2	no
10100995	brazil	8	8						39	3.7	0.49	13		flush toilet	best access	1.333333	1	highest	5	24	9	166	married	male	1	yes
10100998	brazil	6	6						40	3	-1.03	8		flush toilet	best access	1.5	0.5	2	3	20	9	147	married	male	1	yes
10100999	brazil	7	7						40	4.1	1	13		flush toilet	best access	1.333333	1	highest	5	28	17	167	married	male	2	no
10101002	brazil	8	8						39	3.1	-0.84	11		flush toilet	best access	4	0.5	3	2	19	6	159	married	male	2	no
10101003	brazil	10	10						38	3.3	-0.42	11		flush toilet	best access	1.666667	0.25	2	5	23	7	161	married	female	1	yes
10101004	brazil	4	4						38	3.5	-1.08	11		flush toilet	best access	2		2	3	24	7	168	married	female	2	no
10101007	brazil	7	7						37	2.7	-1.24	11		some excreta removal	worst access	3	1	lowest	1	26	5	152	married	female	2	no
10101008	brazil	7	7							3.3	-1.7	7		flush toilet	best access	4	1.5	lowest	1	26	6	153	married	male	3	no
10101009	brazil	8	8						41	3.7	-0.65	9		some excreta removal	worst access	2.5	1	2	1	28	0	158	married	male	4	no
10101010	brazil	10	10						41	3.4	-1.59	6		flush toilet	best access	2	0.5	lowest	4	40	3	153	married	female	2	no
10101011	brazil	8	8						40	2.3	-0.63	7		flush toilet	best access	2	1	2	3	20	12	157	married	female	1	yes
10101012	brazil	6	6						40	3.4	-0.55	9		flush toilet	best access	1.333333	1	lowest	5	22	2	161	unmarried	male	1	yes
10101014	brazil	5	5						42	3.2	-0.65	12		flush toilet	best access	2.5	0.5	2	3	26	7	165	married	female	3	no
10101016	brazil	13	13						39	3.7	0.48	14		flush toilet	best access	1.5	1	highest	3	26	10	157	married	male	1	yes
10101018	brazil	6	6						39	3.9	-1.33	7		flush toilet	best access	3.5	0.5	4	5	32	6	153	married	female	3	no
10101020	brazil	4	4						39	3.2	0.11	11		flush toilet	best access	3	0.5	2	3	19	11	172	married	male	1	yes
10101022	brazil	9	9						39	3.8	-0.06	11		some excreta removal	best access	3	0.5	2	2	27	6	159	married	male	4	no
10101025	brazil	7	7						41	2.9	-1.05	11		flush toilet	best access	2	0.5	lowest	3	24	3	157	married	female	2	no
10101026	brazil	15	15						40	3.4	2.16	12		flush toilet	best access	2	1	highest	5	23	11	167	married	male	2	no
10101028	brazil	3	3							3.4	-0.47	6		some excreta removal	intermediate access	3	0.5	2	1	21	10	153	married	female	1	yes
10101036	brazil	5	5						37	3.4	-0.76	7		flush toilet	best access	2.75	0.2857143	lowest	5	17	7	148	unmarried	male	1	yes
10101038	brazil	7	7						40	3.5	-1.13	11		flush toilet	best access	1.5	0.5	lowest	3	22	8	161	married	male	1	yes
10101043	brazil	3	3						43	3.7	-1.17	8		some excreta removal	worst access	4	0.5	2	1	22	0	168	married	male	1	yes
10101044	brazil	9	9						39	3.3	-1.16	11		flush toilet	best access	5	0.5	lowest	2	33	5	165	married	male	4	no
10101046	brazil	6	6						35	2.3	1.35	13		flush toilet	best access	2.5	0.5	2	3	41	0	159	married	female	3	no
10101048	brazil	5	5						39	4	0.71	4		flush toilet	best access	2.5	0.25	highest	5	31	12	153	married	male	2	no
10101051	brazil	9	9						41	3.6	0.13	11		flush toilet	best access	3	2	2	4	31	8	154	married	female	1	yes
10101054	brazil	6	6						40	2.9	-1.35	1		some excreta removal	best access	3	1	lowest	1	14	5	158	married	male	1	yes
10101056	brazil	6	6						38	3.7	-0.79	9		flush toilet	best access	2.5	0.5	lowest	5	39	6	155	married	male	3	no
10101057	brazil	7	7						40	2.5	-0.8	11		flush toilet	best access	2	1	highest	5	39	9	156	married	female	1	yes
10101058	brazil	7	7						39	2.6	-2.52	6		flush toilet	intermediate access	3	1	lowest	1	18	6	146	married	female	1	yes
10101060	brazil	9	9						39	2.3	-0.41	11		flush toilet	best access	3.25	0.1428571	2	5	27	7	158	married	female	2	no
10101063	brazil	8	8						39	3.8	-1.4	6		flush toilet	best access	4		2	2	26	7	152	married	male	2	no
10101064	brazil	6	6						39	3.9	0.24	13		flush toilet	best access	2.5	0.5	highest	3	33	8	160	married	female	3	no
10101065	brazil	11	11							2.5	-0.18	16		flush toilet	best access	1.5	0.5	highest	5	29	16	159	married	male	1	yes
10101069	brazil	6	6							3.6	-1.7	8		flush toilet	best access	2.5	0.3333333	lowest	3	23	8	162	married	male	2	no
10101070	brazil	8	8						40	3.1	-0.19	16		flush toilet	best access	2	0.5	highest	5	27	14	158	married	female	2	no
10101071	brazil	7	7						40	3.8	-1.58	9		flush toilet	best access	3	0.5	lowest	1	26	7	156	married	male	1	yes
10101073	brazil	5	5						39	3.5	-0.97	5		flush toilet	best access	3		lowest	2	24	8	160	married	male	2	no
10101075	brazil	0	0						41	4.3	-1.75	8		some excreta removal	worst access	3	0.5	lowest	1	28	4	158	unmarried	male	1	yes
10101078	brazil	6	6						39	3.5	-0.87	11		flush toilet	best access	2.5	0.3333333	lowest	4	21	6	155	married	male	2	no
10101080	brazil	8	8						41	3.5	2.17	13		flush toilet	best access	2.333333	0.5	4	5	18	9	170	married	female	1	yes
10101082	brazil	7	7						37	3.1	-1.21	11		flush toilet	best access	2	0.5	2	3	26	15	152	married	male	2	no
10101087	brazil	5	5						40	2.6	-1.52	5		some excreta removal	worst access	3	1	lowest	1	17	4	147	married	female	1	yes
10101089	brazil	7	7						43	2.7	-0.25	11		flush toilet	best access	3	1	2	2	21	8	163	married	male	1	yes
10101090	brazil	6	6						39	3	-0.5	11		flush toilet	best access	1	1	highest	5	20	8	154	married	female	1	yes
10101095	brazil	7	7						42	4	0.3	8		some excreta removal	intermediate access	7	0.5	lowest	1	33	0	155	married	male	4	no
10101096	brazil	5	5						42	3.9	0.81	12		flush toilet	best access	3	0.5	lowest	2	15	7	160	unmarried	male	1	yes
10101097	brazil	1	1							2.2	-1.9	9		some excreta removal	intermediate access	3	0.6666667	lowest	1	20	5	163	unmarried	male	2	no
10101099	brazil	8	8							4	0.8	15		flush toilet	best access	1.5	0.5	4	3	29	14	162	married	female	1	yes
10101101	brazil	4	4						39	3.7	-1.55	11		flush toilet	best access	3	1	highest	3	29	8	147	married	male	4	no
10101102	brazil	7	7						39	2.9	-1.7	7		flush toilet	best access	2		highest	5	19	7	167	married	male	1	yes
10101104	brazil	9	9							3.7	0.89	11		flush toilet	best access	4	0.25	highest	1	20	8	161	married	male	2	no
10101105	brazil	6	6							1.7	-2.38	11		some excreta removal	intermediate access	2.5	0.5	lowest	2	35	5	144	married	female	2	no
10101108	brazil	9	9						41	3.5	-0.64	9		flush toilet	intermediate access	3	0.5	3	2	19	7	152	married	male	1	yes
10101109	brazil	5	5							2.9	-3.4	5		some excreta removal	worst access	9	0.5	2	1	37	3	162	married	female	4	no
10101111	brazil	9	9							4	0.31	7		flush toilet	best access	5	0.5	lowest	2	28	4	150	married	female	3	no
10101112	brazil	8	8						37	3	-1.09	11		some excreta removal	intermediate access	4.5	0.2	lowest	2	27	8	154	unmarried	male	1	yes
10101114	brazil	7	7						41	2.9	-0.2	4		some excreta removal	intermediate access	3	0.5	lowest	1	18	3	153	married	male	1	yes
10101115	brazil	14	14						41	4.5	-0.36	11		flush toilet	best access	1.666667	0.5	highest	5	27	12	157	married	male	3	no
10101116	brazil	7	7						41	3.3	0.69	14		some excreta removal	best access	5	0.5	4	1	32	9	162	married	female	3	no
10101118	brazil	6	6						39	3.4	-0.91	11		flush toilet	best access	2	0.5	lowest	5	41	5	159	married	male	4	no
10101122	brazil	3	3							1.4	-2.42	11		some excreta removal	intermediate access	7	1	lowest	1	33	3	160	married	female	4	no
10101123	brazil	8	8						38	3.4	-0.46	13		flush toilet	best access	1.333333	1	highest	5	29	12	159	married	male	2	no
10101124	brazil	8	8						41	3.2	-1.46	5		flush toilet	best access	2	0.5	2	3	34	3	157	unmarried	male	4	no
10101127	brazil	10	10						39	3.6	1.35	10		flush toilet	best access	2	0.5	highest	3	28	5	160	married	male	2	no
10101129	brazil	5	5						39	3.7	-0.11	3		flush toilet	best access	3	0.5	highest	3	24	3	157	married	male	3	no
10101130	brazil	6	6						38	3.3	-2.59	8		some excreta removal	intermediate access	2	0.3333333	lowest	3	23	3	157	married	female	2	no
10101140	brazil	2	2						40	3.7	-1.55	8		some excreta removal	best access	4	0.25	lowest	3	22	6	147	married	female	2	no
10101142	brazil	6	6						40	2.9	-1.55	12		flush toilet	best access	3	1	lowest	3	23	9	151	married	male	1	yes
10101143	brazil	14	14						40	3.3	0.21	11		flush toilet	best access	3	0.5	lowest	3	26	5	170	married	male	1	yes
10101144	brazil	9	9						41	3	-3.19	9		flush toilet	best access	1	1	2	5	21	8	158	married	male	1	yes
10101145	brazil	6	6						37	3.3	-1.96	11		flush toilet	best access	1.25	0.3333333	lowest	5	23	10	149	unmarried	female	1	yes
10101146	brazil	6	6						39	2.6	-1.01	4		flush toilet	best access	5	0.6666667	lowest	3	20	2	151	married	male	1	yes
10101149	brazil	5	5						41	3.3	1.24	15		flush toilet	best access	1.5	1	highest	4	25	16	160	married	female	1	yes
10101150	brazil	4	4							3.7	0.99	8		some excreta removal	best access	2	0.2	lowest	4	20	5	158	unmarried	female	1	yes
10101152	brazil	11	11						40	2	-1.25	9		flush toilet	best access	2	1	highest	5	41	5	160	married	male	3	no
10101154	brazil	4	4							3.6	-2.65	11		some excreta removal	intermediate access	2.5	0.5	lowest	1	24	2	149	married	male	3	no
10101155	brazil	2	2							3.1	-3.1	8		flush toilet	best access	4	0.3333333	2	2	22	5	153	married	female	2	no
10101156	brazil	1	1							2.5	-1.04	11		flush toilet	best access	2.666667	0.1428571	highest	5	37	17	149	unmarried	female	1	yes
10101157	brazil	5	5						41	3.3	-0.1	11		some excreta removal	intermediate access	3	1	2	1	22	4	165	married	female	1	yes
10101158	brazil	6	6						43	3.3	0.37	6		some excreta removal	best access	4	0.5	2	2	28	5	157	married	female	3	no
10101159	brazil	6	6						38	3.2	-0.42	10		some excreta removal	intermediate access	3	0.5	2	1	19	7	163	unmarried	male	1	yes
10101160	brazil	3	3						36	2.5	0.73	12		flush toilet	intermediate access	2.666667	1	lowest	3	18	9	160	married	female	1	yes
10101161	brazil	7	7						40	2.5	-0.96	11		flush toilet	best access	3	0.5	lowest	3	25	5	152	married	male	1	yes
10101163	brazil	4	4							3.3	-0.83	5		some excreta removal	intermediate access	4.666667	0.25	lowest	3	28	0	155	married	female	4	no
10101165	brazil	7	7							3.8	1.03	10		flush toilet	best access	1.333333	0.5	highest	5	27	3	163	married	female	2	no
10101166	brazil	6	6							2.7	-0.91	3		flush toilet	best access	3	0.3333333	lowest	2	20	4	155	married	female	3	no
10101167	brazil	2	2						38	3.5	-0.04	4		flush toilet	intermediate access	7	1	lowest	1	30	4	160	married	male	4	no
10101168	brazil	10	10						40	3.3	-1.78	10		some excreta removal	best access	5	0.5	lowest	2	30	5	152	married	female	2	no
10101174	brazil	8	8						38	3.4	-0.37	9		flush toilet	best access	2.5	1	highest	3	35	2	155	married	male	3	no
10101175	brazil	6	6						39	3.5	-0.55	14		flush toilet	best access	2		3	4	22	8	160	married	female	1	yes
10101176	brazil	6	6						38	2.6	-1.23	9		flush toilet	best access	3	0.5	lowest	2	26	12	161	married	male	3	no
10101177	brazil	9	9						41	3.5	0	10		flush toilet	best access	4	0.5	3	3	25	7	170	married	female	2	no
10101182	brazil	10	10						40	3.9	-0.7	7		flush toilet	best access	3.5	1	2	3	36	1	153	married	male	4	no
10101184	brazil								38	3.5	0.5	13		flush toilet	best access	1.666667	0.5	highest	5	33	12	158	married	male	3	no
10101185	brazil	6	6						36	3.5	-1.14	6		flush toilet	intermediate access	4	0.5	lowest	1	32	5	152	married	male	2	no
10101186	brazil	7	7						38	2.9	0.61	11		flush toilet	best access	2	0.3333333	highest	3	21	16	155	married	male	1	yes
10101187	brazil	6	6						41	3.6	0.43	13		flush toilet	best access	4	1	highest	2	18	8	166	married	female	1	yes
10101188	brazil	8	8						37	2.8	-0.16	11		some excreta removal	intermediate access	5	0.5	2	2	29	7	152	married	female	3	no
10101189	brazil	10	10						40	3.6	-0.57	16		flush toilet	best access	2	0.5	highest	4	25	17	160	married	male	2	no
10101190	brazil	4	4							3.2	-1.47	7		some excreta removal	best access	4	1	2	2	18	3	157	married	male	2	no
10101193	brazil	6	6						40	4.1	0.66	11		flush toilet	best access	2	0.5	4	3	25	5	164	married	female	2	no
10101194	brazil	6	6						41	3.7	-2.01	11		some excreta removal	intermediate access	3		lowest	1	18	5	156	married	male	1	yes
10101196	brazil	7	7						37	2.8	-0.65	10		flush toilet	best access	3	0.5	2	3	23	8	151	married	female	1	yes
10101197	brazil	4	4						39	3.8	-1.57	6		flush toilet	best access	3	0.5	2	5	35	2	150	married	male	4	no
10101200	brazil	15	15						38	3.5	1.03	11		flush toilet	best access	2	0.5	2	4	23	5	160	married	female	2	no
10101204	brazil	8	8						39	2.8	-0.13	11		some excreta removal	best access	4.666667	0.5	2	2	22	4	150	unmarried	male	3	no
10101205	brazil	6	6						40	3.9	-1.2	10		flush toilet	best access	1.5	0.5	4	3	31	8	149	married	female	1	yes
10101208	brazil	7	7						41	3.6	-0.01	14		flush toilet	best access	3	1	highest	4	24	7	148	married	female	1	yes
10101209	brazil	4	4						41	3	0.89	11		flush toilet	best access	1.5	0.3333333	lowest	3	24	8	166	married	female	1	yes
10101210	brazil	7	7						37	3.5	-0.81	11		flush toilet	best access	1.5	0.5	highest	3	21	14	160	married	female	1	yes
10101212	brazil	8	8						40	3.8	0.93	17		flush toilet	best access	1	0.5	highest	5	36	16	165	married	female	1	yes
10101217	brazil	3	3						35	2.2	-0.59	11		flush toilet	best access	1.5		highest	3	18	8	160	unmarried	female	1	yes
10101218	brazil	9	9						38	3	-1.7	4		some excreta removal	worst access	3	1	lowest	1	33	9	154	married	female	2	no
10101219	brazil	6	6						41	3.4	0.17	8		flush toilet	best access	3	0.5	3	4	22	11	169	married	male	2	no
10101222	brazil	9	9						42	4.4	1.31	11		flush toilet	best access	4	0.5	2	3	23	8	158	married	male	2	no
10101224	brazil	8	8						39	3.1	-0.32	11		flush toilet	best access	1.333333	1	highest	5	17	8	155	married	female	1	yes
10101225	brazil	4	4						42	3.3	-1.46	11		some excreta removal	best access	3	0.5	2	1	20	5	154	married	male	1	yes
10101227	brazil	9	9						37	2.7	0.87	11		some excreta removal	intermediate access	3.5	0.25	lowest	3	23	4	158	married	female	1	yes
10101228	brazil	4	4						37	3.3	-1.38	11		flush toilet	intermediate access	3	0.5	lowest	3	19	3	154	married	female	2	no
10101229	brazil	6	6						39	3.2	-2.14	10		flush toilet	best access	2	1	lowest	3	26	5	157	married	female	2	no
10101230	brazil	4	4							2.2	-0.95	8		flush toilet	best access	2	0.5	lowest	2	17	5	154	unmarried	male	1	yes
10101231	brazil	10	10						33	2.3	-1.85	14		flush toilet	best access	2	0.6666667	2	3	39	16	144	married	female	3	no
10101233	brazil	9	9						40	4.1	-0.01	11		flush toilet	best access	2	0.3333333	lowest	3	25	5	158	married	female	1	yes
10101234	brazil	6	6						38	3.6	-0.9	12		flush toilet	best access	3	0.3333333	2	2	28	5	155	married	male	2	no
10101236	brazil	9	9						40	3.8	1.17	11		flush toilet	best access	2	0.3333333	3	3	20	3	154	married	male	1	yes
10101244	brazil	12	12						41	3.5	0.99	14		flush toilet	best access	1.333333	1	highest	5	21	12	163	married	female	1	yes
10101245	brazil	6	6						37	2.4	-1.57	17		flush toilet	best access	2	0.3333333	2	5	36	16	150	married	female	3	no
10101246	brazil	6	6						39	2.2	-2.39	11		flush toilet	best access	2	0.5	2	3	21	7	157	married	female	2	no
10101248	brazil	8	8						41	3	-0.92	4		flush toilet	best access	3.333333	1	lowest	5	35	5	154	married	female	4	no
10101249	brazil	2	2						40	3.7	-2.45	4		some excreta removal	worst access	6	1	2	1	27	3	156	married	male	4	no
10101250	brazil	5	5						39	3.4	-1.73	11		some excreta removal	intermediate access	3	0.5	highest	2	20	4	158	married	male	1	yes
10101252	brazil	8	8						40	3	-1.16	8		flush toilet	best access	2		2	3	26	9	157	married	male	3	no
10101253	brazil	3	3							2.5	-0.73	11		some excreta removal	intermediate access	1.25	0.5	2	5	22	5	166	unmarried	female	1	yes
10101254	brazil	7	7						38	3.6	-0.95	13		flush toilet	best access	3	0.2	2	3	19	8	153	married	female	1	yes
10101255	brazil	11	11						39	2.5	-2.99	5		flush toilet	best access	2.5	0.5	3	3	29	1	146	married	female	3	no
10101257	brazil	8	8						38	3.4	-0.44	11		flush toilet	best access	1.5	0.5	2	3	29	5	159	married	male	1	yes
10101258	brazil	10	10						38	3.5	-0.54	13		flush toilet	best access	2	1	highest	4	33	16	158	married	female	1	yes
10101259	brazil	8	8						41	3.1	0.97	5		flush toilet	best access	3	1	2	2	21	8	158	unmarried	female	1	yes
10101260	brazil	7	7						37	2.7	-1.11	9		flush toilet	best access	2.666667	1	lowest	5	23	4	149	married	female	2	no
10101262	brazil	8	8						41	4.1	1.63	13		flush toilet	best access	1.5	1	highest	3	27	16	174	married	male	1	yes
10101267	brazil	7	7						41	2.7	-0.41	11		some excreta removal	best access	3	0.5	lowest	2	31	7	158	married	female	4	no
10101269	brazil	8	8						41	4	-0.3	10		some excreta removal	intermediate access	3	1	highest	2	15	4	160	married	male	1	yes
10101270	brazil	8	8						41	3.8	0.53	11		flush toilet	best access	4		2	3	23	5	164	married	male	2	no
10101272	brazil	3	3							3.4	-1.54	11		flush toilet	best access	4	0.5	2	2	23	5	146	married	male	2	no
10101273	brazil	6	6						39	3	-2.48	11		flush toilet	best access	2	1	2	5	18	8	152	married	female	1	yes
10101274	brazil	9	9						41	2.8	-1.12	11		flush toilet	best access	3	1	2	4	22	7	156	married	female	2	no
10101277	brazil	4	4						41	2.4	-0.14	16		flush toilet	best access	1.25	0.5	highest	5	35	12	162	married	female	3	no
10101279	brazil	15	15						39	3.2	2.34	13		flush toilet	best access	1	1	highest	5	29	16	162	married	male	1	yes
10101282	brazil	4	4						40	3.5	1.3	15		flush toilet	best access	1.666667	0.5	4	5	29	17	163	unmarried	male	1	yes
10101286	brazil	5	5						39	3.4	-0.3	11		flush toilet	intermediate access	3	0.5	2	1	17	8	165	married	female	1	yes
10101287	brazil	5	5						40	2.7	-0.98	11		flush toilet	best access	3	0.5	lowest	3	33	5	152	married	female	4	no
10101289	brazil	5	5						39	3	-3.05	6		some excreta removal	intermediate access	5	0.5	lowest	2	18	4	152	married	female	1	yes
10101293	brazil	6	6						40	2.3	-1.22	15		flush toilet	best access	1.5	1	highest	3	28	17	164	married	male	1	yes
10101294	brazil	7	7							4	-0.08	11		flush toilet	best access	3	0.5	highest	2	19	5	152	married	female	1	yes
10101297	brazil	6	6						41	3.4	-0.98	9		some excreta removal	worst access	4	0.6666667	lowest	2	17	5	153	unmarried	male	1	yes
10101299	brazil	8	8						40	4	-0.14	14		flush toilet	best access	2	0.5	highest	4	28	10	158	married	female	2	no
10101301	brazil	6	6							3	-1.72	13		flush toilet	best access	2	0.4	2	3	29	8	152	married	female	1	yes
10101302	brazil	6	6						39	3.5	-0.76	11		some excreta removal	intermediate access	4	0.5	lowest	1	24	8	155	married	male	2	no
10101304	brazil								41	3.5	0.39	11		flush toilet	best access	3	1	lowest	3	27	7	162	married	female	1	yes
10101305	brazil	11	11						40	3.5	-0.32	11		flush toilet	best access	2.5	0.3333333	highest	3	26	4	154	married	male	2	no
10101311	brazil	8	8						41	1.9	-2.47	11		flush toilet	best access	3	0.5	lowest	3	30	5	151	married	male	1	yes
10101314	brazil	1	1						40	3.4	-1.7	5		flush toilet	best access	3.5	1.5	2	3	23	5	163	married	male	3	no
10101316	brazil	5	5						38	3.2	0.1	11		flush toilet	best access	2	0.5	highest	3	26	9	153	married	female	2	no
10101317	brazil	6	6						37	3.6	-0.25	11		flush toilet	best access	3	0.5	2	3	23	9	159	married	male	1	yes
10101318	brazil	5	5						39	3.1	-0.37	14		flush toilet	best access	1.333333	0.5	highest	5	33	16	152	married	female	2	no
10101319	brazil	6	6						37	5.2	-0.38	10		flush toilet	best access	5	0.5	lowest	2	27	5	147	married	female	4	no
10101322	brazil	7	7						39	2.7	-2.06	9		flush toilet	best access	3	0.5	lowest	1	21	5	144	married	male	1	yes
10101323	brazil	8	8						40	2.9	0.35	9		some excreta removal	intermediate access	5	0.5	2	1	32	2	158	married	male	2	no
10101324	brazil	2	2						37	2.4	-2.35	9		some excreta removal	worst access	5	2	lowest	1	19	5	149	married	female	1	yes
10101325	brazil	0	0						42	4.3	1.1	11		flush toilet	best access	3	0.5	lowest	2	22	4	168	married	male	1	yes
10101328	brazil	7	7						39	4.1	-0.3	10		flush toilet	best access	3.5	0.1428571	lowest	3	24	6	172	married	male	3	no
10101330	brazil	8	8						38	3	-2.66	2		some excreta removal	best access	5.5	0.5	lowest	1	40	1	143	married	male	4	no
10101331	brazil	11	11						40	2.4	-1.72	11		flush toilet	best access	2	0.5	highest	3	26	8	147	married	female	2	no
10101332	brazil	10	10							2.7	-0.72	6		flush toilet	best access	3	0.5	lowest	3	18	4	150	married	female	1	yes
10101333	brazil	7	7						40	3.3	-0.07	11		flush toilet	best access	2	0.5	2	3	27	6	159	married	female	2	no
10101336	brazil	8	8						38	2.7	-1	7		flush toilet	best access	3	0.5	lowest	2	19	4	143	married	male	1	yes
10101338	brazil	8	8						40	3.5	0.83	11		flush toilet	best access	5	0.5	2	2	29	2	158	married	female	4	no
10101340	brazil	8	8						41	3.5	0.15	12		flush toilet	best access	1.75	0.25	2	5	24	12	159	married	female	1	yes
10101341	brazil	6	6						41	3.8	0.53	11		flush toilet	best access	1.5	1	highest	3	21	9	154	married	female	1	yes
10101343	brazil	4	4						34	2.2	-0.48	11		flush toilet	best access	1	0.5	lowest	5	18	5	153	married	female	1	yes
10101345	brazil	11	11							3.2	0.71	11		flush toilet	best access	4	0.5	4	2	27	7	173	married	female	2	no
10101346	brazil	8	8						38	3.3	-0.74	11		flush toilet	best access	1.5	0.5	2	3	19	3	153	married	male	1	yes
10101350	brazil	11	11						39	4.3	1.74	11		flush toilet	best access	2.5	0.5	2	3	36	7	165	married	male	3	no
10101351	brazil	7	7						37	3.3	-1.61	8		flush toilet	best access	2.5	0.5	2	3	30	3	153	married	male	3	no
10101354	brazil	9	9						36	3.1	-0.78	6		some excreta removal	best access	3	0.6666667	2	2	24	8	153	married	male	2	no
10101355	brazil	5	5						41	2.8	0.16	11		flush toilet	best access	4	1	lowest	2	24	5	155	married	female	2	no
10101358	brazil	6	6						41	2.7	-1.13	10		some excreta removal	best access	3	1	2	1	29	3	158	married	female	3	no
10101360	brazil	2	2						39	3.8	-1.66	10		flush toilet	best access	3		lowest	2	36	4	158	married	male	1	yes
10101361	brazil	7	7						39	3.2	0.03	11		flush toilet	intermediate access	3	0.5	4	2	20	5	150	married	female	1	yes
10101362	brazil	8	8						39	3.5	-0.15	11		flush toilet	best access	2.333333	0.5	2	3	37	5	156	married	female	4	no
10101364	brazil	11	11						40	3.8	-0.49	11		flush toilet	best access	1.75	1	highest	5	23	10	158	married	male	1	yes
10101365	brazil	4	4						42	3.3	-1.63	13		some excreta removal	intermediate access	4	0.5	4	1	24	4	144	married	female	3	no
10101367	brazil	7	7						39	2.9	-1.47	11		some excreta removal	intermediate access	5	1	lowest	1	18	5	153	married	male	1	yes
10101370	brazil	5	5						41	3.5	-1.23	6		some excreta removal	intermediate access	2	1	lowest	2	25	10	154	married	male	2	no
10101371	brazil	8	8						39	3.3	-1.08	12		flush toilet	best access	3	1	lowest	2	20	8	152	married	female	1	yes
10101372	brazil	7	7						39	3.7	0	6		flush toilet	best access	5	0.3333333	2	2	43	7	151	married	female	1	yes
10101373	brazil	4	4						38	3	-1.9	11		flush toilet	best access	2	1	highest	2	35	11	155	married	male	4	no
10101375	brazil	9	9							3.6	0.38	9		flush toilet	intermediate access	2	0.3333333	2	3	29	5	157	married	male	2	no
10101376	brazil	7	7						42	3.3	-1.94	11		flush toilet	best access	2.5	0.3333333	lowest	2	33	0	157	married	male	3	no
10101378	brazil	3	3							1.9	-3.73	5		flush toilet	best access	2.5	1.5	lowest	2	24	4	157	married	male	4	no
10101379	brazil	3	3							1.8	-2	4		flush toilet	best access	2.5	1.5	lowest	2	24	4	157	married	male	4	no
10101382	brazil	4	4						38	2.8	-0.28	7		flush toilet	best access	1.5	0.5	highest	4	23	0	154	unmarried	male	2	no
10101383	brazil	6	6						41	3.9	0.34	11		some excreta removal	worst access	3.5	1	lowest	1	21	6	153	married	female	4	no
10101384	brazil	9	9						39	4	0.97	6		flush toilet	best access	2.5	0.5	2	3	23	3	162	married	male	3	no
10101385	brazil	4	4							2.7	-0.43	5		flush toilet	intermediate access	4	1	lowest	2	21	4	151	married	female	2	no
10101387	brazil	4	4						39	2.8	0.24	11		flush toilet	intermediate access	3	2	2	2	20	5	161	married	male	1	yes
10101390	brazil	7	7						39	3.2	-1.82	11		flush toilet	best access	4	0.5	2	3	23	5	161	married	male	2	no
10101392	brazil	8	8						40	3.8	-0.2	13		flush toilet	best access	1.333333	0.5	highest	5	33	16	155	married	female	2	no
10101394	brazil	3	3						41	2.5	-2.33	8		flush toilet	best access	1.5	0.5	lowest	2	19	5	147	married	male	1	yes
10101396	brazil	10	10						42	3.6	-0.1	9		flush toilet	best access	3	0.3333333	lowest	2	26	4	152	married	female	1	yes
10101400	brazil	3	3						36	2.5	-1.35	7		flush toilet	best access	6	1.5	lowest	1	22	6	154	married	male	4	no
10101401	brazil	3	3						41	3.1	-0.3	11		flush toilet	best access	3	0.5	lowest	1	22	3	160	married	male	1	yes
10101402	brazil	4	4						39	3.4	-0.84	7		flush toilet	best access	2.333333	0.5	2	5	31	8	165	married	male	4	no
10101404	brazil	6	6						37	2.7	0.81	13		flush toilet	best access	2	1	highest	3	26	8	165	married	male	2	no
10101406	brazil	12	12						39	4.5	1.35	14		flush toilet	best access	2		highest	5	32	12	151	married	male	3	no
10101415	brazil	6	6						36	2	-2.45	3		no toilet	intermediate access	4.5	1	lowest	2	36	4	163	married	male	4	no
10101416	brazil	4	4							4.2	-0.34	7		some excreta removal	intermediate access	4	0.5	lowest	1	18	4	157	married	female	2	no
10101417	brazil	5	5						38	3.2	-1.31	11		flush toilet	best access	3.5	0.6666667	4	5	30	6	154	married	female	3	no
10101420	brazil	5	5							3.3	0.05	8		flush toilet	worst access	5	0.5	2	2	19	4	163	married	male	2	no
10101422	brazil	9	9						41	3.2	-0.17	11		flush toilet	best access	3	1	2	3	28	8	158	married	female	1	yes
10101426	brazil	5	5							2.5	-0.61	7		some excreta removal	intermediate access	3		lowest	1	17	2	155	married	female	1	yes
10101428	brazil	3	3							3.3	-0.37	8		flush toilet	intermediate access	5	0.5	2	3	37	4	156	married	female	4	no
10101431	brazil	8	8						41	2.9	-0.96	11		flush toilet	best access	1.5	1	2	3	18	6	152	married	female	1	yes
10101432	brazil	5	5							2.9	-2	10		flush toilet	best access	3	0.5	2	3	20	7	152	married	female	1	yes
10101434	brazil	2	2						38	3.5	0.53	8		flush toilet	best access	3	1	2	2	24	8	162	married	male	4	no
10101436	brazil	8	8						41	2.7	-2.36	11		some excreta removal	intermediate access	3	0.5	lowest	1	16	3	145	married	female	1	yes
10101437	brazil	2	2							2.8	-3.25	11		some excreta removal	intermediate access	2		lowest	2	18	5	150	married	male	2	no
10101440	brazil	4	4						40	3.2	-0.85	11		flush toilet	intermediate access	3	0.5	4	1	20	7	152	married	male	1	yes
10101441	brazil	9	9							2.5	-1.72	11		flush toilet	best access	2.5	0.5	highest	3	36	5	153	married	female	3	no
10101442	brazil	8	8							2.8	-1.92	11		flush toilet	best access	2.5	0.25	2	4	24	9	153	unmarried	female	1	yes
10101443	brazil	6	6						41	3.5	-0.11	8		flush toilet	best access	4	0.5	3	2	36	0	155	married	female	4	no
10101444	brazil	3	3						36	3.1	-2.91	8		some excreta removal	worst access	5	1.5	2	1	21	5	152	married	male	2	no
10101445	brazil	9	9						40	3.3	-1.11	11		flush toilet	best access	1.5	0.5	lowest	3	27	6	161	married	female	1	yes
10101447	brazil	5	5						35	2.8	1.27	13		some excreta removal	worst access	3	0.5	2	1	23	7	162	married	male	1	yes
10101449	brazil	4	4						38	2.9	-1.03	8		flush toilet	best access	1	0.5	2	5	18	8	166	married	male	1	yes
10101451	brazil	5	5						36	3.7	0.2	8		flush toilet	best access	5	0.5	2	2	23	2	160	married	male	1	yes
10101453	brazil	7	7						36	2.4	-0.24	9		flush toilet	best access	2.5	0.5	lowest	3	25	5	154	married	female	3	no
10101455	brazil	8	8						38	2.9	-1.54	4		flush toilet	intermediate access	5	1	2	2	30	4	159	married	male	4	no
10101459	brazil	6	6						42	3.5	1.33	9		some excreta removal	best access	3	0.5	2	2	22	9	157	married	female	1	yes
10101465	brazil	9	9						38	3.5	-0.74	12		flush toilet	best access	3	0.2	4	5	34	16	155	married	male	3	no
10101466	brazil	8	8						42	3.5	0.64	10		flush toilet	best access	3	0.5	lowest	2	21	5	172	married	female	1	yes
10101468	brazil	1	1						38	4.5	1.3	14		flush toilet	best access	1.5	0.4	3	3	33	3	166	married	male	1	yes
10101469	brazil	1	1							3.2	-1.06	8		flush toilet	best access	4	0.3333333	2	2	19	7	157	married	male	2	no
10101472	brazil	3	3						39	3	-0.36	13		flush toilet	best access	1.666667	0.3333333	2	5	30	8	154	married	male	2	no
10101474	brazil	5	5						36	2.6	-1.37	5		flush toilet	best access	4	0.5	3	1	32	2	162	married	male	4	no
10101476	brazil	8	8						41	3.6	-1.62	5		flush toilet	best access	4	1	lowest	2	22	5	158	married	female	4	no
10101478	brazil	3	3						38	3.5	-1.78	3		flush toilet	best access	4	0.5	lowest	3	19	2	158	married	female	2	no
10101479	brazil	3	3						38	3.1	-0.21	11		flush toilet	best access	2	0.5	lowest	5	34	4	161	married	female	4	no
10101480	brazil	6	6							4.5	-0.35	9		some excreta removal	worst access	2.5	0.5	2	3	28	9	156	married	male	4	no
10101481	brazil	7	7						38	2.6	-0.11	5		flush toilet	intermediate access	5	1	lowest	2	23	0	152	married	female	2	no
10101482	brazil	2	2						39	4	0.12	6		some excreta removal	intermediate access	3	1	lowest	2	27	6	157	married	male	4	no
10101483	brazil	7	7						39	2.8	-0.89	11		flush toilet	best access	3	0.5	lowest	2	27	7	151	married	female	1	yes
10101485	brazil	7	7							2.5	-1.42	11		flush toilet	best access	2	1	lowest	3	27	8	158	married	female	1	yes
10101486	brazil	8	8						39	3.3	-1.13	8		flush toilet	best access	6	0.5	2	2	29	0	152	married	male	4	no
10101488	brazil	8	8						40	3	-1.41	11		flush toilet	intermediate access	3	0.5	lowest	1	19	6	155	married	female	1	yes
10101490	brazil	10	10						39	3.7	-0.52	15		flush toilet	best access	1	0.5	2	5	27	16	159	married	male	1	yes
10101492	brazil	6	6							2.8	-1.74	5		flush toilet	intermediate access	3	1	lowest	2	20	3	157	married	male	2	no
10101493	brazil	11	11						34	2.2	-0.96	13		flush toilet	best access	1.666667	1	highest	5	34	9	151	married	female	1	yes
10101494	brazil	9	9						40	3.5	0.02	5		flush toilet	best access	2	0.5	2	5	24	3	165	married	male	2	no
10101495	brazil	11	11							3.2	0.61	15		flush toilet	best access	2	0.5	highest	5	25	16	167	married	female	2	no
10101497	brazil	0	0						36	3.7	-3.48	5		some excreta removal	worst access	2	0.5	highest	5	41	4	145	married	male	4	no
10101499	brazil	7	7						40	3.3	-0.54	8		flush toilet	best access	3	0.5	lowest	2	36	7	164	married	female	4	no
10101500	brazil	8	8						41	3.8	-0.2	5		flush toilet	best access	4	0.5	2	2	34	4	152	married	male	2	no
10101501	brazil	5	5							3.5	0.47	4		some excreta removal	intermediate access	4	1	lowest	2	19	5	159	married	female	1	yes
10101502	brazil	9	9						39	3.4	-0.23	8		flush toilet	best access	4	0.5	2	2	32	7	157	married	female	2	no
10101504	brazil	6	6							3.8	0.14	11		some excreta removal	intermediate access	6	0.5	lowest	1	37	2	155	married	female	4	no
10101505	brazil	7	7						37	3.8	0.46	11		flush toilet	best access	2.5	0.5	2	4	34	5	170	married	male	3	no
10101506	brazil	8	8						42	2.8	-1.05	5		some excreta removal	intermediate access	4	0.5	2	1	27	3	157	married	female	3	no
10101509	brazil	5	5						41	3	0.68	11		flush toilet	intermediate access	5	0.3333333	2	1	34	9	161	married	female	2	no
10101510	brazil	4	4						37	3.9	-0.25	11		flush toilet	best access	8	0.6666667	lowest	2	18	4	156	married	female	1	yes
10101512	brazil	8	8						39	3.4	-1.46	8		flush toilet	best access	2	0.6666667	lowest	3	26	5	158	married	male	2	no
10101513	brazil	14	14						39	3.7	0.03	13		flush toilet	best access	1.5	0.5	2	5	24	13	154	unmarried	female	1	yes
10101514	brazil	6	6							3.1	-0.92	7		flush toilet	best access	4	1.5	lowest	3	18	3	159	married	female	2	no
10101515	brazil	8	8							4.2	0.05	4		some excreta removal	intermediate access	5	1	lowest	1	30	3	156	married	male	4	no
10101516	brazil	8	8						39	3.4	-4.9	0		flush toilet	best access	4	0.5	lowest	1	25	7	139	married	male	2	no
10101517	brazil	9	9						42	3.3	0.43	13		flush toilet	best access	1.5	0.5	highest	3	26	18	168	married	male	1	yes
10101520	brazil	5	5						40	3.4	0.82	10		flush toilet	best access	3	1	highest	3	29	14	156	married	male	1	yes
10101523	brazil	9	9						41	3.9	0.79	8		flush toilet	best access	1.666667		lowest	5	29	11	166	married	male	1	yes
10101526	brazil	4	4							4.2	-0.12	11		flush toilet	best access	2	1	2	3	27	4	150	married	male	2	no
10101529	brazil	10	10							3.2	-1.71	11		flush toilet	best access	3.5	1	2	4	31	4	156	married	male	4	no
10101533	brazil	5	5						40	2.5	-0.98	11		flush toilet	best access	2	0.25	lowest	3	22	5	156	unmarried	female	2	no
10101534	brazil	7	7						39	2.5	-1.07	4		flush toilet	best access	3	0.5	lowest	2	21	2	157	married	female	1	yes
10101537	brazil	7	7						38	3.1	0.64	8		some excreta removal	best access	3	0.5	lowest	1	26	5	157	married	female	1	yes
10101538	brazil	8	8						41	3.4	-1.65	8		flush toilet	best access	3	0.1111111	lowest	3	20	6	152	married	male	1	yes
10101539	brazil	6	6							3.5	1.03	8		flush toilet	best access	4	0.5	lowest	3	24	5	154	married	female	2	no
10101541	brazil	3	3						40	3.1	-0.07	8		flush toilet	best access	2.5	0.5	2	3	25	7	152	married	female	3	no
10101546	brazil	6	6							3.8	-1.57	6		flush toilet	best access	2.5	0.5	lowest	3	25	4	154	married	male	3	no
10101547	brazil	5	5							3.3	-0.83	11		flush toilet	best access	3	0.5	2	2	18	3	157	married	female	1	yes
10101551	brazil	4	4						40	3.7	-2.59	11		flush toilet	best access	3.5	0.5	2	3	27	3	144	married	male	4	no
10101552	brazil	5	5							3	-0.98	7		flush toilet	intermediate access	3	1	lowest	3	32	5	157	married	female	4	no
10101553	brazil	8	8						40	3.5	-1.16	6		some excreta removal	intermediate access	2.5	0.25	lowest	1	26	4	146	married	male	1	yes
10101556	brazil	7	7						36	2.6	-3.11	7		flush toilet	intermediate access	3	1	lowest	1	20	5	153	married	male	1	yes
10101558	brazil	9	9							3.8	3.01	5		flush toilet	best access	3	0.5	2	4	40	3	163	married	male	4	no
10101564	brazil	6	6							3.5	-0.88	8		flush toilet	best access	2	0.5	2	3	24	4	154	married	male	2	no
10101567	brazil	7	7						36	3	-0.6	10		flush toilet	best access	4	1	2	2	27	7	147	married	male	1	yes
10101568	brazil	6	6							3	-0.41	15		flush toilet	best access	0.75	1	highest	5	29	16	160	married	male	1	yes
10101571	brazil	5	5							2.5	-1.31	10		flush toilet	best access	3	0.1666667	2	2	25	11	161	married	male	1	yes
10101573	brazil	7	7						39	3.9	1.04	11		flush toilet	best access	3	0.5	4	3	31	8	163	married	female	4	no
10101576	brazil	4	4							3.8	-0.59	11		some excreta removal	intermediate access	4		2	1	22	10	161	married	male	2	no
10101577	brazil	9	9						41	3.9	0.5	15		flush toilet	best access	1.5	1	highest	4	29	14	163	married	female	1	yes
10101579	brazil	4	4							2.3	-2.47	5		flush toilet	best access	5	0.125	lowest	4	22	5	153	unmarried	male	1	yes
10101581	brazil	3	3							4.4	1.22	8		flush toilet	best access	2.666667	0.5	2	4	32	4	160	married	male	4	no
10101583	brazil	7	7						40	2.8	-0.68	10		some excreta removal	best access	4	0.5	lowest	2	25	5	159	married	female	2	no
10101584	brazil	10	10							2.8	-1.86	8		some excreta removal	worst access	3		lowest	1	22	6	129	married	female	1	yes
10101587	brazil	5	5						37	3.1	-2.17	7		flush toilet	best access	7	0.5	lowest	4	21	6	153	married	male	2	no
10101589	brazil	6	6						40	3.5	1.07	11		flush toilet	best access	2.5	0.5	2	3	33	6	160	married	female	3	no
10101590	brazil	7	7						39	3.6	-0.42	8		flush toilet	best access	3.5	0.5	2	3	31	5	156	married	female	4	no
10101591	brazil	5	5						41	3.5	-2.29	9		flush toilet	best access	1.5	1	lowest	3	27	8	148	unmarried	male	1	yes
10101592	brazil	6	6						40	3.8	0.44	11		flush toilet	best access	3	0.5	4	2	22	8	154	married	female	1	yes
10101594	brazil	7	7							2	-0.2	14		flush toilet	best access	2.5	0.5	4	5	29	16	154	married	female	3	no
10101596	brazil	7	7						40	3.8	1.25	14		flush toilet	best access	1.666667	1	lowest	5	25	16	176	married	male	1	yes
10101598	brazil	3	3						39	3.1	-0.13	11		flush toilet	best access	2.5	0.25	2	5	19	8	158	married	male	1	yes
10101599	brazil	13	13						39	3.8	2.62	16		flush toilet	best access	2	0.5	highest	5	30	17	171	married	female	4	no
10101600	brazil	4	4						42	3.3	-0.69	11		flush toilet	best access	2	0.5	highest	5	34	5	149	married	male	3	no
10101602	brazil	4	4						40	4.3	1.08	17		flush toilet	best access	2	0.5	2	3	21	6	158	married	female	2	no
10101607	brazil	4	4							3.1	-0.81	11		some excreta removal	worst access	4	0.5	3	1	26	3	162	married	female	2	no
10101608	brazil	8	8							3.8	0.83	5		flush toilet	best access	2	0.5	2	3	32	7	162	married	male	2	no
10101609	brazil	5	5						36	3	-1.76	7		flush toilet	best access	4.5	0.5	lowest	3	16	7	155	unmarried	female	1	yes
10101610	brazil	10	10						35	2.4	-0.98	13		flush toilet	best access	1	0.25	highest	5	28	16	150	married	female	2	no
10101611	brazil	5	5						41	3	0.54	5		flush toilet	best access	1	0.5	lowest	3	35	0	162	married	female	4	no
10101613	brazil	8	8							2.9	-2.2	6		flush toilet	intermediate access	3	1	2	2	23	8	151	married	male	1	yes
10101616	brazil	7	7						41	3.4	0.83	11		flush toilet	best access	2	0.5	2	3	30		150	unmarried	male	1	yes
10101617	brazil	2	2							3.8	-0.18	11		flush toilet	best access	2.5	0.5	lowest	3	29	8	153	married	female	4	no
10101619	brazil	8	8						39	3	-0.96	11		flush toilet	best access	1.5	0.5	2	3	16	7	154	married	male	1	yes
10101621	brazil	9	9						39	3.5	1.51	11		flush toilet	best access	1	1	lowest	4	26	4	154	married	female	3	no
10101622	brazil	9	9						38	3.3	0.68	14		flush toilet	best access	1.666667	1	highest	5	35	15	155	married	male	3	no
10101623	brazil	3	3						41	2.5	-2.14	8		flush toilet	best access	1.5	0.2222222	2	3	17	5	152	married	female	1	yes
10101624	brazil	8	8						39	3	-2.71	12		flush toilet	intermediate access	3	0.4	3	3	27	8	150	married	female	1	yes
10101627	brazil	1	1							3.3	-1.07	6		flush toilet	best access	6	1	lowest	3	29	7	151	married	male	3	no
10101629	brazil	7	7						40	2.5	-0.94	12		flush toilet	best access	3	1	2	3	20	10	150	married	female	1	yes
10101630	brazil	8	8							2.7	-1.18	11		some excreta removal	intermediate access	3	0.5	2	1	20	4	154	married	female	1	yes
10101631	brazil	10	10						39	3.7	0.5	11		flush toilet	best access	2	1	highest	4	23	11	160	married	female	1	yes
10101633	brazil	10	10						41	3.7	1.12	12		flush toilet	best access	1.666667	1	highest	5	29	11	161	married	female	3	no
10101634	brazil	2	2						39	2.3	-3.52	5		some excreta removal	intermediate access	2.5	0.5	lowest	2	28	7	156	married	female	4	no
10101635	brazil	6	6						39	2.7	-0.28	9		flush toilet	best access	3	1	lowest	2	21	4	149	married	male	1	yes
10101636	brazil	4	4						39	3.5	-0.17	11		some excreta removal	intermediate access	4	1	lowest	1	20	11	154	married	male	1	yes
10101643	brazil	13	13						40	3.3	2.48	11		some excreta removal	best access	4	0.5	2	2	34	8	145	married	female	2	no
10101644	brazil	7	7							4	0.27	11		flush toilet	best access	2	0.5	2	4	20	8	158	married	male	2	no
10101647	brazil	7	7							2.8	0.17	5		flush toilet	best access	3	0.25	2	3	22	8	152	married	female	1	yes
10101649	brazil	7	7							2.9	-1.87	13		flush toilet	best access	2	0.5	2	3	23	8	152	married	female	2	no
10101651	brazil	7	7						40	4.1	0.53	11		flush toilet	best access	2	1	4	3	26	7	164	married	female	3	no
10101656	brazil	5	5						42	3.3	0.63	9		flush toilet	best access	1.5	1	2	4	25	11	151	married	female	1	yes
10101657	brazil	6	6						38	3.9	1.63	10		flush toilet	best access	2	1	2	3	26	8	157	married	male	2	no
10101658	brazil	3	3							3.2	-2.13	3		some excreta removal	intermediate access	5	0.5	2	1	28	5	162	married	female	4	no
10101660	brazil	7	7						40	3	-2.14	11		flush toilet	best access	2	0.5	2	4	34	1	158	married	male	3	no
10101663	brazil	8	8						39	2.7	-0.77	9		flush toilet	best access	2.5	0.5	2	4	18	4	157	married	male	1	yes
10101665	brazil	6	6							4	0.06	11		flush toilet	best access	3	0.5	3	2	18	8	151	married	male	1	yes
10101666	brazil	9	9						39	3	0.95	13		flush toilet	best access	3	0.5	lowest	2	26	14	176	married	male	1	yes
10101668	brazil	8	8						37	3	0.09	11		flush toilet	best access	2	1	2	3	28	8	154	married	male	2	no
10101669	brazil	9	9						36	3.5	0.2	9		flush toilet	best access	2	0.5	2	3	27	7	163	married	male	2	no
10101670	brazil	5	5						36	2.9	0.35	7		some excreta removal	intermediate access	4	0.5	lowest	2	24	6	156	married	male	2	no
10101671	brazil	4	4							2.5	-1.26	10		some excreta removal	intermediate access	6	0.5	lowest	2	33	2	157	married	female	3	no
10101672	brazil	6	6							3.6	-0.01	11		flush toilet	best access	3	0.5	lowest	2	17	5	155	married	female	1	yes
10101673	brazil	8	8						39	3.4	0.38	11		flush toilet	best access	2	0.5	lowest	3	30	6	158	married	female	2	no
10101674	brazil	5	5						40	3.2	-0.76	11		some excreta removal	intermediate access	3.5	0.5	lowest	2	31	5	164	married	female	4	no
10101675	brazil	11	11						40	2.5	-1.17	9		flush toilet	intermediate access	4	0.5	2	2	22	4	148	married	male	2	no
10101676	brazil	4	4							3.5	-0.86	4		some excreta removal	intermediate access	4.5	1	lowest	2	32	4	160	married	female	4	no
10101678	brazil	9	9						41	3.7	-1.53	13		flush toilet	best access	0.75	0.5	3	5	22	9	161	married	female	1	yes
10101679	brazil	3	3						41	2.5	-2.23	11		flush toilet	intermediate access	3	1	2	1	18	2	145	married	female	1	yes
10101680	brazil	5	5						39	4	6.17	8		some excreta removal	best access	3	1	2	1	17	2	159	married	male	1	yes
10101681	brazil	15	15						33	1.6	0.64	15		flush toilet	best access	1.333333	1	highest	5	26	17	164	married	female	1	yes
10101682	brazil	3	3						36	3.6	-1.67	3		flush toilet	intermediate access	3	0.25	lowest	3	17	2	162	married	male	1	yes
10101683	brazil	7	7						40	3.5	-1.96	15		flush toilet	best access	2	0.5	2	3	33	7	157	married	female	2	no
10101684	brazil	5	5						39	2.3	0.64	10		flush toilet	best access	1.5	0.5	4	3	30	8	154	married	female	1	yes
10101687	brazil	9	9							3.6	-2.2	8		flush toilet	best access	1.666667	0.5	2	5	31	4	157	married	male	3	no
10101688	brazil	2	2						41	2.7	-2.5	5		some excreta removal	worst access	6	0.375	lowest	1	21	5	158	unmarried	male	2	no
10101691	brazil	4	4						41	3.6	-0.1	5		some excreta removal	intermediate access	3.5	1	lowest	3	32	5	154	married	male	4	no
10101692	brazil	5	5						36	3.2	-0.62	5		flush toilet	best access	6	1	lowest	3	27	10	157	married	female	3	no
10101693	brazil	9	9						40	3	-1.39	9		some excreta removal	intermediate access	3	0.5	lowest	1	25	11	155	married	female	1	yes
10101694	brazil	8	8						39	3.6	-2.2	6		flush toilet	intermediate access	3	1	lowest	1	18	3	158	married	male	1	yes
10101696	brazil	7	7						40	4.1	-0.95	11		flush toilet	best access	2	1	lowest	3	27	4	164	married	male	2	no
10101698	brazil	8	8						42	3.7	1.2	8		flush toilet	best access	2	0.5	lowest	3	26	5	161	married	male	2	no
10101699	brazil	6	6						40	3	-0.58	11		flush toilet	best access	5	0.5	2	3	23	14	158	married	male	3	no
10101700	brazil	8	8						41	3.6	-0.9	11		flush toilet	best access	3	1	lowest	2	22	6	153	married	male	1	yes
10101701	brazil	6	6						39	3.8	0.77	8		flush toilet	best access	1	0.3333333	4	4	32	12	164	unmarried	male	1	yes
10101705	brazil	5	5						40	2.4	-2.54	7		flush toilet	best access	4	0.4	lowest	1	20	4	152	married	female	1	yes
10101706	brazil	8	8						40	3.6	0.17	12		flush toilet	best access	1.25	0.3333333	lowest	5	38	5	160	married	female	3	no
10101707	brazil	5	5						39	3	-2.44	2		some excreta removal		5	0.5	lowest		26	4	146	married	female	3	no
10101708	brazil	8	8							2.9	-3.31	8		some excreta removal	intermediate access	9	0.5	lowest	1	18	1	157	married	male	1	yes
10101711	brazil	4	4						36	2.3	-2.95	10		flush toilet	best access	2.333333	0.5	lowest	5	26	7	149	married	female	3	no
10101714	brazil	6	6							3.6	-0.47	11		some excreta removal	intermediate access	2.333333	0.3333333	lowest	2	23	4	158	married	male	3	no
10101715	brazil	6	6						37	3.3	0.2	5		some excreta removal	intermediate access	4.333333	0.5	2	2	42	1	154	married	male	4	no
10101718	brazil	9	9						39	2.8	-0.58	15		flush toilet	best access	1.5	0.5	highest	5	26	18	161	married	male	1	yes
10101719	brazil	7	7						40	4	-1.21	11		some excreta removal	intermediate access	4	0.5	lowest	2	28	5	152	married	female	2	no
10101720	brazil	4	4							2.5	0.19	8		flush toilet	best access	3	0.5	4	2	28	8	149	married	female	1	yes
10101721	brazil	9	9							3.3	-1.19	8		flush toilet	intermediate access	4	1	lowest	1	23	3	157	married	female	2	no
10101722	brazil	9	9							2.1	-0.44	11		flush toilet	best access	2.5	0.5	2	3	25	6	150	married	male	2	no
10101724	brazil	3	3						38	2.2	-0.7	11		flush toilet	best access	4	0.3333333	lowest	3	25	11	155	married	female	3	no
10101725	brazil	3	3						38	2.2	-0.92	11		flush toilet	intermediate access	4	0.2	2	1	25	11	155	married	female	3	no
10101727	brazil	6	6						37	3	0.94	13		flush toilet	best access	1.75	0.1666667	highest	5	29	20	162	married	male	2	no
10101729	brazil	9	9						40	3.5	0.43	10		some excreta removal	best access	2	0.5	lowest	2	23	3	157	married	male	3	no
10101730	brazil	6	6						37	2.9	-0.46	4		flush toilet	best access	7	0.5	lowest	2	42	0	158	married	male	4	no
10101731	brazil	8	8						41	4	-0.64	11		flush toilet	best access	3	0.3333333	3	5	27	7	154	married	male	3	no
10101732	brazil	5	5						39	2.8	-3.32	7		flush toilet	intermediate access	2.333333	0.25	lowest	4	25	7	145	married	male	2	no
10101733	brazil	7	7						41	3.5	-0.27	10		flush toilet	best access	2	0.5	lowest	3	27	6	159	married	female	2	no
10101734	brazil	7	7						39	3.4	1.13	8		flush toilet	best access	4	0.5	highest	3	28	10	153	married	male	2	no
10101735	brazil	7	7						40	3.3	-0.09	11		flush toilet	best access	1.5	0.5	highest	3	30	7	145	married	male	2	no
10101737	brazil	5	5						36	2.5	-1.47	8		flush toilet	best access	2.333333	1	2	5	43	5	161	married	female	4	no
10101738	brazil	8	8						40	2.9	0.03	11		flush toilet	intermediate access	4	0.5	2	3	28	8	152	married	female	2	no
10101739	brazil	8	8						40	3.1	-2.76	11		flush toilet	intermediate access	4	1	lowest	2	33	4	159	married	male	2	no
10101743	brazil	7	7						43	3.1	-0.44	11		flush toilet	best access	4	0.5	lowest	2	37	5	151	married	female	3	no
10101746	brazil	4	4							1.5	-2.79	6		flush toilet	best access	3	0.5	2	3	24	7	162	married	male	3	no
10101747	brazil	7	7						40	2.9	0.47	12		flush toilet	best access	1	0.5	highest	5	34	11	154	married	female	3	no
10101748	brazil	8	8						39	2.6	-3.52	4		some excreta removal	intermediate access	3.5	0.4	lowest	2	27	5	158	married	male	1	yes
10101750	brazil	7	7						37	3	1.46	13		flush toilet	best access	2.5	0.5	highest	3	29	9	160	married	male	3	no
10101751	brazil	8	8						39	3.6	-0.36	7		some excreta removal	intermediate access	3	1	lowest	2	19	4	150	married	male	1	yes
10101753	brazil	8	8						41	3	-0.4	10		some excreta removal	worst access	3	0.5	3	2	20	8	160	married	male	1	yes
10101757	brazil	6	6						39	3.5	1.8	13		flush toilet	best access	1.333333	1	highest	5	22	16	168	married	male	2	no
10101758	brazil	0	0							3.2	-3.38	4		some excreta removal	worst access	9	0.3333333	lowest	1	34	4	159	married	female	4	no
10101759	brazil	6	6						39	3.8	-1.72	8		flush toilet	best access	3	0.5	lowest	4	30	4	158	married	male	4	no
10101762	brazil	4	4						40	2.8	-0.8	11		flush toilet	best access	4.5	0.1666667	2	3	18	6	161	unmarried	male	1	yes
10101763	brazil	9	9						40	3.5	-1.06	7		flush toilet	best access	3	1	lowest	2	13	5	158	married	male	1	yes
10101766	brazil	7	7						38	3.7	0.5	9		some excreta removal	intermediate access	3	1	lowest	1	30	5	162	married	male	1	yes
10101769	brazil	7	7						40	3.4	0.73	11		flush toilet	best access	2	0.5	2	5	28	5	167	married	female	2	no
10101771	brazil	4	4							3.7	1.67	11		flush toilet	best access	4	1.5	3	3	24	5	161	married	female	2	no
10101772	brazil	9	9							4.1	-0.24	11		flush toilet	best access	3	0.5	2	3	17	4	162	married	female	1	yes
10101773	brazil	5	5						40	3.7	-1.88	8		flush toilet	best access	2.5	1	2	3	37	3	149	married	female	4	no
10101774	brazil	4	4							2.7	-1	11		flush toilet	best access	3		lowest	3	22	7	164	married	female	1	yes
10101775	brazil	11	11						40	3.2	0.93	9		flush toilet	best access	2	1	lowest	5	34	7	158	married	female	4	no
10101776	brazil	8	8						37	3.2	-1.57	11		flush toilet	best access	2	1	2	3	27	8	158	married	female	2	no
10101777	brazil	4	4						37	2.5	-0.9	11		flush toilet	best access	1.5	0.5	2	3	24	8	153	married	female	1	yes
10101779	brazil	7	7						39	3.6	0.49	11		flush toilet	best access	4	0.3333333	2	2	32	5	162	married	female	1	yes
10101782	brazil	2	2						42	4	-0.04	8		flush toilet	best access	3	1	lowest	3	25	9	154	married	female	3	no
10101786	brazil	0	0							3.5	0.03	11		flush toilet	best access	6	0.25	2	3	28	7	152	married	female	3	no
10101787	brazil	6	6						39	3.8	0.71	11		flush toilet	best access	1.5	0.5	highest	3	16	4	163	married	male	1	yes
10101788	brazil	7	7						40	3.2	-2.4	8		some excreta removal	intermediate access	5	1	lowest	1	22	5	150	married	female	3	no
10101789	brazil	2	2						35	1.9	-1.31	11		flush toilet	best access	2.666667		2	5	21	8	158	unmarried	male	1	yes
10101790	brazil	2	2						35	1.9	-1.88	11		flush toilet	best access	2.666667		2	5	21	8	158	unmarried	male	1	yes
10101791	brazil	4	4							2.7	-0.79	8		some excreta removal	intermediate access	6	0.5	lowest	1	36	0	150	unmarried	female	4	no
10101792	brazil	10	10						40	3	0.27	7		flush toilet	best access	3	0.5	3	3	40	4	153	married	female	4	no
10101794	brazil	4	4						41	3	-3.66	11		flush toilet	best access	4.5	0.3333333	2	4	27	5	160	married	male	4	no
10101795	brazil	6	6						37	3.7	-1.34	10		flush toilet	best access	3	0.3333333	lowest	2	26	2	157	married	male	4	no
10101799	brazil	7	7						38	3.1	-0.2	8		flush toilet	best access	3	0.5	2	2	24	7	156	married	male	1	yes
10101802	brazil	8	8						41	3.2	-0.91	7		some excreta removal	intermediate access	3	0.5	2	2	28	8	161	married	male	1	yes
10101804	brazil	9	9						40	3.8	0.56	11		flush toilet	best access	1.5	1	3	3	24	8	164	married	male	1	yes
10101805	brazil	9	9							2.7	-0.59	10		flush toilet	best access	4	0.5	lowest	3	37	0	162	married	female	1	yes
10101807	brazil	6	6						39	3.2	-1.14	6		flush toilet	best access	4	0.5	2	3	21	9	161	married	male	2	no
10101809	brazil	8	8						39	3.1	-1.57	6		flush toilet	best access	2.666667	1	2	4	22	5	158	married	male	1	yes
10101810	brazil	6	6						38	3.7	-0.9	11		flush toilet	best access	3	0.5	lowest	2	21	5	148	unmarried	female	2	no
10101812	brazil	4	4						40	2.8	-0.56	11		some excreta removal	best access	5	1	2	2	28	5	154	married	female	3	no
10101814	brazil	8	8							3.7	-0.63	11		flush toilet	best access	1.5	0.5	4	3	21	6	161	married	male	1	yes
10101815	brazil	4	4						41	2.8	2.69	11		flush toilet	best access	2	1	lowest	2	26	7	162	married	male	1	yes
10101816	brazil	8	8						41	4.5	-1.25	8		some excreta removal	intermediate access	7	1	lowest	1	31	5	156	unmarried	female	4	no
10101819	brazil	6	6						38	3.2	-1	9		some excreta removal	intermediate access	4	0.5	lowest	2	23	7	155	married	male	2	no
10101822	brazil	6	6						41	3.5	-0.63	9		flush toilet	best access	5	1	lowest	1	30	6	153	married	male	3	no
10101824	brazil	5	5						38	4	-3.76	5		some excreta removal	best access	3		lowest	2	24	4	156	married	male	4	no
10101826	brazil	7	7						38	2.4	-1.59	8		some excreta removal	best access	2	0.5	lowest	2	29	2	158	married	male	2	no
10101827	brazil	7	7							3.6	0.22	9		flush toilet	best access	2	0.5	lowest	3	24	7	157	married	male	2	no
10101828	brazil	5	5							4	0.05	8		flush toilet	best access	2.5	0.5	2	3	34	8	164	married	female	3	no
10101832	brazil	7	7						40	3.4	-1.53	8		flush toilet	best access	2	1	lowest	3	30	3	155	married	male	2	no
10101833	brazil	4	4							3	-0.94	6		some excreta removal	worst access	4	1	lowest	1	20	3	149	married	female	1	yes
10101834	brazil	8	8							3.2	-0.44	11		flush toilet	best access	2.666667	0.5	lowest	4	43	8	160	married	female	4	no
10101835	brazil	5	5						35	1.5	-1.17	11		flush toilet	best access	1.666667	1	highest	5	35	15	149	unmarried	female	1	yes
10101837	brazil	7	7							3.3	-2.21	11		flush toilet	best access	1.5	0.5	lowest	3	29	8	156	married	male	1	yes
10101838	brazil	9	9						40	3.2	0.42	13		flush toilet	best access	2	1	highest	4	26	11	167	married	male	1	yes
10101840	brazil	8	8							3.1	0.1	11		flush toilet	intermediate access	4	0.5	2	4	41	0	160	married	female	4	no
10101844	brazil	5	5							3	-4.33	0		flush toilet	best access	7	1	lowest	1	37	0	151	married	male	4	no
10101845	brazil	5	5							2.7	-5.66	0		flush toilet	best access	7	1	lowest	1	37	0	151	married	male	4	no
10101846	brazil	8	8						37	3	-0.05	10		flush toilet	best access	3	2	lowest	3	18	7	159	married	male	2	no
10101847	brazil	6	6						40	3.2	-1.04	11		flush toilet	best access	2	2	2	3	17	7	148	married	male	1	yes
10101849	brazil	3	3						38	2.7	-0.73	5		flush toilet	best access	3	0.5	2	2	19	4	164	married	male	1	yes
10101854	brazil	6	6						39	3.3	-1.35	9		flush toilet	best access	2	0.25	2	5	20	6	157	married	female	2	no
10101855	brazil	7	7						40	2.9	-3.02	7		flush toilet	intermediate access	3	0.5	lowest	2	17	5	144	married	male	1	yes
10101858	brazil	3	3						38	3.1	-1.03	11		flush toilet	best access	2	0.1666667	2	4	17	4	152	married	female	1	yes
10101860	brazil	3	3							2.9	-2.1	4		flush toilet	best access	4		2	2	22	6	167	married	male	2	no
10101861	brazil	7	7						39	3.2	-0.24	11		flush toilet	best access	2		3	3	24	7	159	married	male	2	no
10101862	brazil	4	4						41	3.2	-2.27	11		some excreta removal	intermediate access	8	1	2	1	29	1	155	married	female	3	no
10101864	brazil	3	3						38	2.3	-0.93	11		some excreta removal	worst access	3	1	lowest	1	15	4	156	married	female	1	yes
10101865	brazil	5	5							3.9	1.39	11		flush toilet	best access	1.5	0.5	4	3	21	6	164	married	male	1	yes
10101867	brazil	6	6						42	3.5	-0.45	10		flush toilet	best access	3	0.5	2	3	18	6	156	married	female	1	yes
10101868	brazil	8	8						40	3.3	-1.11	11		flush toilet	best access	3	0.5	lowest	1	18	5	150	married	female	1	yes
10101870	brazil	6	6							3.5	0.68	4		some excreta removal	intermediate access	3	0.5	lowest	1	24	1	165	married	male	1	yes
10101872	brazil	8	8						39	3.4	1.01	11		flush toilet	best access	2	0.5	3	4	26	16	155	married	female	2	no
10101874	brazil	7	7							2.8	-1.84	11		flush toilet	best access	2	0.5	highest	3	21	11	146	unmarried	female	1	yes
10101876	brazil	4	4						37	3.1	-1.06	11		flush toilet	intermediate access	3	1	4	3	19	6	157	married	male	1	yes
10101877	brazil	1	1						38	3.8	-0.9	5		flush toilet	best access	6	1	2	1	24	5	161	married	female	4	no
10101878	brazil	7	7	2					41	3.3	0.1	12		flush toilet	best access	2	0.3333333	4	3	32	12	152	married	female	1	yes
10101881	brazil	6	6							3.7	0.69	9		some excreta removal	intermediate access	4	1.5	lowest	1	23	3	161	married	female	1	yes
10101883	brazil	7	7						40	3	-0.67	11		flush toilet	best access	1.666667	0.5	highest	5	34	7	152	married	female	3	no
10101884	brazil	7	7							3.7	-0.05	11		flush toilet	best access	5	0.5	lowest	3	22	4	166	married	male	1	yes
10101885	brazil	10	10						39	3.7	-0.48	8		flush toilet	best access	6.5	0.5	highest	3	38	2	164	married	female	4	no
10101886	brazil	6	6						36	2.7	-1.84	7		flush toilet	best access	5	0.5	lowest	2	30	5	157	married	female	4	no
10101887	brazil	12	12						38	3.7	-1.07	12		flush toilet	best access	2	1	2	3	28	3	159	married	female	2	no
10101890	brazil	6	6						38	2.5	-0.91	4		flush toilet	best access	4	0.5	lowest	2	25	6	158	married	female	2	no
10101892	brazil	8	8							3.1	-1.38	11		flush toilet	best access	2	0.5	lowest	3	32	7	151	married	male	2	no
10101893	brazil	8	8							2.7	-1.81	12		flush toilet	best access	1.5	0.5	highest	3	22	13	144	married	male	1	yes
10101894	brazil	10	10						39	3.6	-1.19	11		flush toilet	best access	2	0.5	2	4	24	4		married	male	2	no
10101895	brazil	10	10						40	3.7	0.76	14		flush toilet	best access	1.5		4	5	20	14	155	married	female	1	yes
10101898	brazil	4	4						36	2.2	-2.1	6		flush toilet	best access	4	0.5	lowest	3	35	5	155	married	male	4	no
10101900	brazil	6	6						39	3.3	-0.43	8		flush toilet	intermediate access	3	2	2	2	23	4	160	married	male	2	no
10101902	brazil	5	5						40	3.7	-2.23	3		flush toilet	intermediate access	4	1	lowest	1	19	8	150	married	male	4	no
10101903	brazil	7	7						38	3.3	-1.5	7		flush toilet	best access	2	0.5	highest	3	26	7	156	married	male	2	no
10101908	brazil	9	9						39	3.4	-0.63	9		some excreta removal	intermediate access	5	1	lowest	1	19	4	161	married	male	3	no
10101909	brazil	4	4						36	2.5	-2.52	11		flush toilet	intermediate access	3	0.5	lowest	2	31	4	165	married	male	3	no
10101910	brazil	4	4						36	2.5	-1.23	11		flush toilet	intermediate access	3	0.5	lowest	2	31	4	165	married	male	3	no
10101912	brazil								38	3.3	0.34	4		flush toilet	intermediate access	2	0.5	lowest	1	27	0	163	married	male	4	no
10101914	brazil	7	7						40	4.2	0.23	10		flush toilet	best access	3.5	1	lowest	3	33	0	157	married	female	4	no
10101916	brazil	7	7							3.3	-0.86	11		flush toilet	best access	1.25	0.3333333	highest	5	24	13	165	married	male	2	no
10101918	brazil	6	6						39	3	0.29	11		flush toilet	best access	1.333333	0.5	2	3	27	8	151	unmarried	male	1	yes
10101919	brazil	5	5						40	3	-0.8	9		flush toilet	best access	4	1	lowest	2	25	2	164	married	female	3	no
10101920	brazil	6	6						42	3.4	-1.81	8		flush toilet	intermediate access	3	0.5	lowest	1	19	1	157	married	male	1	yes
10101921	brazil	4	4						40	3	-2.84	11		flush toilet	intermediate access	5	0.5	lowest	2	28	12	160	married	male	4	no
10101922	brazil	7	7						39	2.9	0.2	11		flush toilet	best access	1.5	0.5	2	3	26	2	152	married	female	1	yes
10101924	brazil	6	6	5					40	3.3	-1.28	6		some excreta removal	intermediate access	3	1	lowest	1	22	4	161	married	male	1	yes
10101925	brazil	6	6	5					39	4.1	-0.39	9		flush toilet	best access	2.5	1.5	lowest	2	22	8	154	married	male	3	no
10101926	brazil	0	0						40	3.8	-1.02	5		some excreta removal	best access	4	0.3333333	lowest	1	23	3	163	married	male	3	no
10101927	brazil	4	4	7						2.8	-0.77	5		some excreta removal	intermediate access	4	1	lowest	1	17	4	155	married	female	1	yes
10101928	brazil	6	6	3					39	3	-0.17	14		flush toilet	best access	1.5	1	4	3	19	12	155	married	male	1	yes
10101930	brazil	7	7	3					39	3.3	0.25	8		flush toilet	intermediate access	3	0.5	lowest	2	17	4	155	married	male	1	yes
10101935	brazil	4	4	6					41	2.9	-3.91	9		flush toilet	best access	5	0.5	2	2	40	3	145	married	female	3	no
10101936	brazil	9	9	1					39	3.3	-1.5	14		flush toilet	best access	2	0.5	2	3	27	10	160	married	female	2	no
10101937	brazil	9	9	2					42	3.6	0.01	8		some excreta removal	best access	3	1	2	1	24	7	158	married	male	2	no
10101939	brazil	5	5	4					39	3.6	-0.66	5		some excreta removal	intermediate access	2.5	0.5	lowest	2	28	4	162	married	male	4	no
10101940	brazil	5	5	4					38	3.8	-1.66	11		some excreta removal	best access	4	0.5	lowest	1	24	2	149	married	male	2	no
10101941	brazil	5	5	6					38	2.8	0.93	11		flush toilet	best access	2.5	0.25	lowest	4	25	4	156	married	female	1	yes
10101943	brazil	9	9	2						3.7	2.05	11		flush toilet	best access	1.5	1	4	3	27	7	162	married	female	2	no
10101947	brazil	9	9	1						3.2	1.57	11		flush toilet	best access	1.666667	0.5	3	5	31	11	159	married	female	3	no
10101949	brazil	4	4	7					41	3.6	0.14	5		some excreta removal	best access	2	1	lowest	2	19	2	154	married	male	2	no
10101951	brazil	8	8	3					40	2.8	-0.93	11		flush toilet	best access	1.5	0.5	2	5	27	7	158	married	male	1	yes
10101954	brazil	9	9	2					40	3.8	0.58	14		flush toilet	best access	4	0.5	3	2	23	9	163	married	female	2	no
10101955	brazil	5	5	2					30	1.3	-2.27	14		flush toilet	best access	0.75	0.5	highest	5	22	15	148	married	female	1	yes
10101957	brazil	6	6	4					39	3	-1.22	11		some excreta removal	best access	2	1	2	3	26	4	155	married	female	2	no
10101958	brazil	12	12	1					40	3.7	-2.77	8		some excreta removal	worst access	5	1	lowest	1	36	0	156	married	male	4	no
10101959	brazil	7	7	4					37	2.6	-1.25	11		flush toilet	best access	3	0.5	2	2	19	10	149	married	female	1	yes
10101960	brazil	6	6	3						3.2	-2.61	11		flush toilet	best access	1.5	1	lowest	3	22	5	157	married	male	1	yes
10101962	brazil	5	5	4					38	2.6	0.36	11		flush toilet	best access	3	0.5	lowest	2	35	5	160	married	female	4	no
10101963	brazil	8	8	3					40	3.3	-0.98	16		flush toilet	best access	1	1	highest	5	26	14	156	married	male	1	yes
10101964	brazil	5	5	3						1.6	-2.61	8		flush toilet	best access	2.5	0.5	2	3	31	7	159	married	male	3	no
10101966	brazil	0	0						37	3.2	-1.2	11		flush toilet	best access	1.5	0.5	2	3	20	7	163	unmarried	male	1	yes
10101967	brazil	4	4	6						4.5	-1.14	5		flush toilet	intermediate access	6	0.5	lowest	1	34	4	162	married	male	4	no
10101968	brazil	7	7	4					38	2.5	-0.74	7		flush toilet	best access	4	0.6666667	lowest	2	18	4	155	unmarried	male	1	yes
10101969	brazil	5	5	4						3.6	-0.05	5		flush toilet	best access	1.5	1	2	3	17	6	162	married	male	1	yes
10101970	brazil	6	6	3					37	2.7	-1.81	11		flush toilet	best access	4	0.5	2	2	24	5	159	married	female	2	no
10101971	brazil	8	8	4					41	3.4	-1.43	11		flush toilet	best access	2.5	0.5	lowest	3	23	5	151	married	female	1	yes
10101974	brazil	0	0						42	3.3	-1.82	6		some excreta removal	intermediate access	3	1.5	lowest	1	16	5	151	married	male	1	yes
10101975	brazil	9	9	2					36	3.4	0.34	15		flush toilet	best access	2	0.5	highest	3	34	16	165	married	female	2	no
10101976	brazil	8	8	2					39	3.2	1.12	6		flush toilet	best access	2	0.5	2	3	23	10	163	married	male	1	yes
10101977	brazil	6	6	4					42	3.5	0.24	11		flush toilet	best access	2	0.5	2	3	20	6	159	married	female	2	no
10101979	brazil	0	0						39	2.8	-1.11	8		flush toilet	intermediate access	3.333333	0.5	3	5	21	6	162	unmarried	female	1	yes
10101980	brazil	6	6	4					41	3.5	-1.35	5		flush toilet	best access	4	0.5	lowest	2	20	1	160	married	female	2	no
10101981	brazil	8	8	3					42	3	-2.12	11		flush toilet	best access	3	0.5	lowest	3	25	4	151	married	female	1	yes
10101982	brazil	5	5	5					38	3	-1.01	5		flush toilet	intermediate access	4	0.5	lowest	1	23	4	141	married	male	2	no
10101983	brazil	10	10	2					40	3.9	0.91	11		flush toilet	best access	3	1.5	2	5	32	12	171	married	female	1	yes
10101984	brazil	6	6	4					43	3.8	-1.52	5		flush toilet	best access	4	0.5	3	2	26	5	135	married	male	2	no
10101985	brazil	6	6	4					42	3.8	-0.1	11		flush toilet	best access	3	0.5	highest	3	25	5	161	married	female	1	yes
10101986	brazil	8	8	2					39	3.8	0.75	15		flush toilet	best access	1	0.5	4	3	25	10	156	married	female	1	yes
10101988	brazil	5	5	6					40	2.8	-1.22	9		flush toilet	best access	4	0.5	lowest	3	24	3	149	married	female	2	no
10101989	brazil	9	9	2					37	2.5	-1.5	12		flush toilet	best access	1.5	1	2	3	33	9	155	married	female	1	yes
10101994	brazil	6	6	3					40	3.5	-0.69	11		flush toilet	best access	4	0.5	highest	2	24	4	162	married	male	2	no
10101996	brazil	9	9	2					39	3.2	-1.18	0		flush toilet	best access	3	0.5	lowest	2	31	3	160	married	female	1	yes
10101998	brazil	10	10	1					41	3.6	0.99	15		flush toilet	best access	2	0.5	highest	4	27	18	161	married	male	2	no
10101999	brazil	7	7	2					37	2.9	0.23	12		flush toilet	best access	1.333333	1	highest	5	29	20	162	married	female	2	no
10102003	brazil	8	8	1						2.2	-1.18	5		flush toilet	best access	4	0.5	2	3	33	0	151	married	female	4	no
10102005	brazil	6	6							3.5	0.66	11		some excreta removal	worst access	3	0.5	lowest	1	30	4	154	married	male	1	yes
10102006	brazil	9	9	3					39	2.9	-0.37	8		flush toilet	best access	4	1	2	2	30	1	154	married	female	4	no
10102007	brazil	5	5	4					42	4.7	-0.35	5		flush toilet	best access	2.5	0.5	3	4	31	5	153	married	male	3	no
10102012	brazil	7	7	2					36	3.4	0.4	9		flush toilet	best access	5	1	4	2	26	10	169	married	male	3	no
10102013	brazil	7	7	2					36	2.1	-1.23	8		flush toilet	best access	5	1	4	2	26	10	169	married	male	3	no
10102014	brazil	8	8	2					39	3.8	-1.07	11		flush toilet	best access	2.5	0.3333333	4	3	35	15	162	married	female	2	no
10102017	brazil	9	9	3					40	4.4	1.62	11		flush toilet	best access	2	0.5	highest	3	30	9	163	married	male	2	no
10102024	brazil	8	8	2					39	3.5	1	11		flush toilet	best access	1.5	0.3333333	3	3	23	9	168	married	female	2	no
10102025	brazil	6	6	3						3.9	-0.43	11		flush toilet	best access	4	0.5	lowest	2	21	9	158	married	male	2	no
10102028	brazil	5	5	4					38	3.3	-1.24	7		some excreta removal	best access	2	0.5	lowest	3	26	2	152	married	male	2	no
10102030	brazil	7	7	4					40	3	0.22	11		flush toilet	best access	3	0.5	2	3	19	9	152	married	female	1	yes
10102031	brazil	8	8	2					38	3.3	-0.53	14		flush toilet	best access	2.5	0.5	highest	3	34	11	156	married	female	4	no
10102034	brazil	7	7	3						3.3	-0.82	10		flush toilet	best access	4	0.5	lowest	3	20	9	155	married	male	1	yes
10102035	brazil	2	2	1					37	3.7	1	10		flush toilet	intermediate access	2.5		2	3	20	5	159	married	female	2	no
10102036	brazil	9	9	2					36	2.8	-0.17	12		flush toilet	best access	2.5	1	highest	5	25	16	156	married	female	2	no
10102037	brazil	9	9	2					36	2.7	-0.24	14		flush toilet	best access	2.5	1	highest	5	25	16	156	married	female	2	no
10102039	brazil	7	7	2						3.7	1.14	7		flush toilet	best access	2	0.5	2	3	21	7	159	married	male	3	no
10102041	brazil	7	7	3					40	3.4	-0.62	9		flush toilet	best access	3	0.5	2	1	24	4	152	married	male	2	no
10102044	brazil	11	11	1					39	3.6	-0.25	11		flush toilet	best access	1.333333	1	4	5	30	16	157	married	female	2	no
10102045	brazil	9	9	2					39	3.3	-0.51	13		flush toilet	best access	1.5	0.5	2	3	24	11	157	married	female	1	yes
10102048	brazil	2	2	7						3.7	-1.95	5		flush toilet	intermediate access	5	1	lowest	1	20	0	154	married	male	3	no
10102049	brazil	10	10	1					39	3.3	0.61	11		some excreta removal	worst access	3	0.5	lowest	1	23	5	156	married	male	1	yes
10102051	brazil	3	3	6					37	3.4	-0.59	11		some excreta removal	intermediate access	8	1	2	2	29	8	156	married	male	4	no
10102052	brazil	6	6	4						2.9	-1.74	7		flush toilet	best access	5	0.5	2	2	25	5	151	married	male	3	no
10102053	brazil	5	5	5					38	2.5	-2.63	2		some excreta removal	best access	6	0.5	lowest	1	32	0	154	married	female	4	no
10102054	brazil	5	5	5					38	1.9	-2.57	2		some excreta removal	best access	6	0.5	lowest	1	32	0	154	married	female	4	no
10102055	brazil	7	7	2					42	3.8	2.49	11		flush toilet	best access	2	0.3333333	2	3	30	10	160	married	female	3	no
10102056	brazil	7	7	3					41	2.9	-2.87	5		flush toilet	best access	3	1	lowest	3	22	3	156	married	female	3	no
10102057	brazil	8	8	3					38	2.5	-1.69	6		flush toilet	intermediate access	2	1	lowest	2	16	4	148	married	female	1	yes
10102059	brazil	6	6	5					39	3.3	-0.05	11		flush toilet	best access	2.666667	0.3333333	2	4	34	9	158	married	female	4	no
10102064	brazil	8	8	2					40	3.6	1.45	8		flush toilet	best access	6	0.5	highest	2	25	3	158	married	male	4	no
10102067	brazil	8	8	2					41	3.4	1.54	11		flush toilet	best access	1.666667	0.3333333	2	5	30	6	151	married	male	2	no
10102070	brazil	4	4	4					40	3.1	-0.48	11		some excreta removal	best access	3		2	3	33	3	147	married	female	4	no
10102071	brazil	8	8	2					40	3.3	1.28	15		flush toilet	best access	1.25	0.5	highest	5	32	13	160	married	male	2	no
10102074	brazil	8	8	2					38	4.2	2.15	11		flush toilet	best access	1.5	0.6666667	2	4	23	9	164	married	male	1	yes
10102075	brazil	6	6	2					38	3	-2.7	9		flush toilet	best access	2	0.5	lowest	3	27	5	148	married	male	2	no
10102080	brazil	7	7	4					41	3.9	0.09	11		flush toilet	intermediate access	3	0.5	lowest	2	19	5	151	married	female	1	yes
10102082	brazil	8	8	3					38	3.7	0.14	8		flush toilet	best access	5	1	2	1	23	4	161	married	female	2	no
10102083	brazil	8	8	2					38	3	-1.94	7		flush toilet	best access	4	1	lowest	2	29	7	151	married	male	2	no
10102084	brazil	7	7	3					39	3.6	-0.78	15		flush toilet	best access	1.333333	0.25	2	5	31	9	154	married	male	2	no
10102087	brazil	7	7	5					42	3.8	-0.38	6		flush toilet	best access	4	0.2	lowest	2	27	6	151	married	female	2	no
10102089	brazil	5	5	4					38	3.7	-0.11	9		flush toilet	best access	4	0.5	2	1	23	5	148	married	male	2	no
10102094	brazil	3	3	7					39	2	-1.98	8		some excreta removal	best access	2	1	lowest	3	24	8	158	married	male	3	no
10102095	brazil	7	7	4					40	2.2	-1.01	11		flush toilet	best access	1.5	1	2	3	30	7	158	married	male	1	yes
10102096	brazil	9	9	2					40	2.7	-2.1	10		flush toilet	best access	1.5	1	3	3	22	8	149	married	male	1	yes
10102098	brazil	8	8	3					40	4.2	1.24	11		flush toilet	best access	2	0.5	highest	5	35	1	152	married	female	4	no
10102101	brazil	12	12	1					41	3.2	-0.07	16		flush toilet	best access	1.5	1	highest	4	25	19	159	married	female	1	yes
10102103	brazil	1	1	6						3	-1.69	9		flush toilet	intermediate access	4	0.25	lowest	2	16	4	146	unmarried	female	1	yes
10102104	brazil	9	9	1					39	4.1	-2.01	11		flush toilet	best access	3	0.5	3	5	29	16	152	married	female	1	yes
10102105	brazil	8	8	1					39	3	-1.11	11		flush toilet	best access	2	1	4	4	33	2	158	married	female	3	no
10102106	brazil	9	9	1					38	3.3	-0.15	11		flush toilet	best access	2.5	0.5	highest	3	36	6	157	married	male	3	no
10102109	brazil			2					39	3.5	2.98	10		flush toilet	best access	3	0.5	2	2	26	1	160	married	male	1	yes
10102110	brazil	1	1	7					40	3	0.15	7		flush toilet	best access	2.5	1	2	4	19	3	161	married	male	2	no
10102115	brazil	0	0						40	3.4	-0.04	8		flush toilet	best access	5	0.5	2	2	25	10	158	married	male	3	no
10102116	brazil	7	7	2					41	3.2	-1.04	13		flush toilet	best access	2	1.5	highest	5	34	9	155	married	female	3	no
10102117	brazil	5	5	5					39	3	-2.87	8		flush toilet	best access	3.5	0.2	lowest	3	19	5	151	unmarried	female	1	yes
10102118	brazil	5	5	3						3.5	0.56	12		flush toilet	best access	1.25	0.5	2	5	36	5	155	married	female	4	no
10102120	brazil	5	5	2					41	3.3	-1.32	7		some excreta removal	intermediate access	3	1	lowest	1	18	4	158	married	male	2	no
10102121	brazil	8	8	2					39	3.1	1.34	10		flush toilet	best access	2.666667	0.5	lowest	5	42	4	156	married	male	4	no
10102122	brazil	8	8	2						2.2	-2.08	5		some excreta removal	intermediate access	2	0.3333333	4	1	18	5	159	married	female	1	yes
10102123	brazil	4	4	5					37	2.9	-2.26	3		some excreta removal	intermediate access	3	0.5	lowest	1	25	5	153	married	male	4	no
10102125	brazil	0	0							1.8	-3.6	8		some excreta removal	worst access	6.5	1	lowest	1	15	2	148	unmarried	female	1	yes
10102126	brazil	7	7	2					34	2.2	-3.34	6		some excreta removal	best access	4		lowest	1	17	6	161	married	female	1	yes
10102127	brazil	2	2	7					40	3.1	-1.4	7		some excreta removal	intermediate access	3.5	1.5	lowest	3	33	9	156	married	female	4	no
10102128	brazil	7	7	1					42	3.2	1.09	5		some excreta removal	worst access	4	0.5	lowest	1	23	5	161	married	male	4	no
10102130	brazil	5	5	3					39	3.1	-0.7	11		flush toilet	best access	1.5	1	highest	3	22	9	160	married	male	1	yes
10102131	brazil	6	6	4					41	3.8	-0.74	11		flush toilet	best access	2.5		3	3	28	6	159	married	male	3	no
10102133	brazil	7	7	3					39	3.1	0.03	8		flush toilet	best access	3	1	lowest	2	23	6	164	married	male	2	no
10102134	brazil	10	10	3					39	2.8	-1.25	9		flush toilet	best access	5	1	lowest	2	28	8	150	married	male	1	yes
10102136	brazil	12	12	1					39	3.8	-0.66	16		flush toilet	best access	1	0.5	highest	5	30	16	161	married	male	2	no
10102137	brazil	7	7	3					40	3.3	-0.93	11		flush toilet	best access	3	0.3333333	lowest	3	40	0	155	married	male	1	yes
10102138	brazil	8	8	3						2.8	2.19	11		flush toilet	best access	4	1	highest	4	27	5	164	married	male	2	no
10102139	brazil	6	6	5					41	3.9	-0.44	12		flush toilet	best access	2	1	2	3	31	5	162	married	male	3	no
10102141	brazil	6	6	3					40	3	-0.75	9		flush toilet	intermediate access	4	0.5	lowest	2	24	4	150	married	female	2	no
10102145	brazil	15	15	1						3.3	-0.33	11		some excreta removal	best access	3	0.5	2	2	18	6		married	male	1	yes
10102146	brazil	2	2	7					40	3	-2.24	6		flush toilet	best access	3	1	2	2	33	5	158	married	female	4	no
10102150	brazil	7	7	2					41	4.2	-0.04	11		flush toilet	best access	2	0.5	2	5	28	17	169	married	male	2	no
10102154	brazil	4	4	6						3.8	-1.19	8		flush toilet	intermediate access	3	0.5	lowest	1	26	5	152	married	male	2	no
10102155	brazil	7	7	3					40	3.4	-1.14	11		flush toilet	best access	2.5	1	highest	4	22	12	164	married	male	3	no
10102156	brazil	6	6	3					37	2.8	-1	12		flush toilet	best access	2.5	0.5	2	3	21	8	159	married	male	3	no
10102157	brazil	7	7	3					40	3.8	-0.58	5		some excreta removal	intermediate access	6	0.5	lowest	2	32	5	154	married	male	4	no
10102159	brazil	1	1	7					37	3.5	1.97	15		flush toilet	best access	2	0.5	2	4	38	5	157	married	female	4	no
10102162	brazil	8	8	1					38	3	0.67	15		flush toilet	best access	2	1	2	5	32	12	166	married	female	3	no
10102163	brazil	8	8	1					38	3.4	-0.09	15		flush toilet	best access	2	1	2	5	32	12	166	married	female	3	no
10102165	brazil	8	8	3					40	3.7	-0.32	6		some excreta removal	best access	3	0.1428571	lowest	3	33	2	152	married	male	1	yes
10102166	brazil	7	7	4					39	3.5	1.64	13		flush toilet	best access	1.5	2	highest	5	20	12	165	married	male	1	yes
10102167	brazil	11	11	2					38	3.5	1.27	14		flush toilet	best access	1.333333	0.5	3	5	30	15	165	married	male	2	no
10102168	brazil	7	7	3					39	1.8	-2.85	4		flush toilet	worst access	2	0.5	lowest	3	30	3	152	married	male	2	no
10102169	brazil	11	11	1					36	1.7	-0.58	13		flush toilet	best access	2		highest	3	26	17	156	married	male	1	yes
10102170	brazil	11	11	1					36	2	0.57	13		flush toilet	best access	2		highest	3	26	17	156	married	male	1	yes
10102172	brazil	8	8	2					41	3.8	-1.62	11		flush toilet	best access	2	0.5	2	3	24	4	160	married	male	2	no
10102173	brazil	7	7	5					41	3.4	0.53	8		flush toilet	best access	2	0.5	2	3	28	2	154	married	female	2	no
10102176	brazil	3	3	7					41	2.7	-2.1	11		flush toilet	best access	2	0.25	2	3	21	5	150	unmarried	female	1	yes
10102177	brazil	4	4	6					38	3.2	-0.21	6		flush toilet	best access	3	0.2	2	1	18	8	160	married	female	1	yes
10102178	brazil	6	6	5						3.6	-2.02	8		flush toilet	intermediate access	5	0.6666667	lowest	2	24	3	151	married	male	3	no
10102179	brazil	7	7	4					40	2.6	-1.69	8		flush toilet	best access	4	0.5	2	3	33	9	150	married	female	2	no
10102180	brazil	12	12	3					37	3.6	-1.08	8		flush toilet	best access	2.5	0.3333333	2	4	22	11		married	male	2	no
10102182	brazil	15	15	1						4.2	0.44	11		flush toilet	best access	1.333333	1	2	5	33	18	160	married	male	2	no
10102194	brazil	5	5	5					40	3.6	0.53	11		flush toilet	best access	4	0.5	2	1	27	4	157	married	male	2	no
10102195	brazil	7	7	3					40	3.2	-1.99	4		flush toilet	intermediate access	5	1	lowest	1	21	4	149	married	female	2	no
10102196	brazil	5	5	5					40	3.3	-1.11	8		flush toilet	best access	3	0.5	2	2	22	7	145	married	male	1	yes
10102197	brazil	7	7	2						2.3	-1.9	9		flush toilet	best access	1	0.3333333	highest	5	44	9	165	married	female	3	no
10102198	brazil	9	9	2					42	3.3	2.96	11		flush toilet	best access	1.5	0.5	2	5	33	8	164	married	female	1	yes
10102199	brazil	9	9	3					41	2.9	-1.51	10		flush toilet	best access	2	0.5	lowest	5	20	5	158	married	female	1	yes
10102200	brazil	10	10	2						4	0.3	10		flush toilet	best access	2.5	0.5	highest	3	32	18	148	married	male	3	no
10102202	brazil	1	1	7					40	3.8	-0.41	4		flush toilet	best access	2.5	0.6666667	2	3	23	8	150	married	female	4	no
10102204	brazil	11	11	2					41	3.3	0.42	12		flush toilet	best access	3	0.3333333	highest	3	26	12	160	married	female	1	yes
10102206	brazil	4	4	3						3.5	-1.96	7		flush toilet	best access	5.5	0.2	2	4	17	7	169	unmarried	male	1	yes
10102207	brazil	8	8	2					40	3.9	0.54	12		flush toilet	best access	3.5	1	2	2	34	5	161	married	female	4	no
10102208	brazil	4	4	5						3.7	0.17	5		some excreta removal	intermediate access	3	1	lowest	3	36	1	150	married	male	4	no
10102209	brazil	5	5	6					40	3.4	-2.14	8		some excreta removal	worst access	5	0.5	2	1	22	7	150	married	male	3	no
10102211	brazil	5	5	6						3.2	-0.58	11		flush toilet	best access	3	0.5	2	2	24	6	159	married	male	1	yes
10102212	brazil	8	8	5					39	2.3	-0.79	11		flush toilet	best access	3	0.5	2	3	16	8	152	married	female	1	yes
10102214	brazil	4	4	5					39	3.2	-0.74	7		some excreta removal	worst access	3	0.2	2	1	16	5	158	married	male	1	yes
10102216	brazil	4	4	4						3	-1.25	11		flush toilet	intermediate access	5	1	lowest	1	18	5	154	married	female	2	no
10102217	brazil	6	6	4					40	3.3	0.53	9		flush toilet	intermediate access	2		lowest	2	22	5	159	married	female	1	yes
10102219	brazil	5	5	2					38	3.3	-0.55	12		flush toilet	best access	1	0.5	3	5	17	8	163	married	male	1	yes
10102220	brazil	9	9	2					40	3.8	0.95	11		flush toilet	best access	2	0.3333333	4	5	31	9	163	married	female	3	no
10102222	brazil	6	6	3						3.5	-1.16	8		flush toilet	best access	5	0.5	lowest	2	23	5	158	married	male	3	no
10102223	brazil	7	7	4					38	3.9	-0.98	11		flush toilet	best access	1.666667	1	2	4	34	4	153	married	female	3	no
10102226	brazil	5	5	5					39	2.8	0.18	11		flush toilet	best access	1.5	0.5	2	3	19	8	159	married	male	1	yes
10102228	brazil	5	5	4					39	3.7	0.66	12		flush toilet	best access	3	0.5	3	3	20	10	159	married	female	1	yes
10102229	brazil	3	3	6					42	2.8	-0.06	5		flush toilet	intermediate access	2	0.5	2	1	22	11	153	unmarried	female	1	yes
10102231	brazil	7	7	4					39	3.7	-1.88	11		flush toilet	best access	7	1	2	3	19	7	153	married	male	1	yes
10102232	brazil	3	3	3						2.7	-1.5	6		flush toilet	best access	3.5	0.4	4	3	17	6	155	married	female	1	yes
10102234	brazil	5	5	2						3.2	-2.78	11		flush toilet	best access	2.5	0.5	2	3	25	7	152	married	male	3	no
10102239	brazil	6	6	2					39	3	-1.01	11		some excreta removal	best access	4	1.5	lowest	1	31	2	166	married	female	3	no
10102240	brazil	8	8	2					40	2.9	0.13	10		flush toilet	best access	3	0.5	highest	3	30	10	153	married	female	1	yes
10102243	brazil	2	2	7					40	3.7	-1.09	11		flush toilet	intermediate access	4	1	2	1	20	7	155	married	male	2	no
10102244	brazil	7	7	2					43	3.7	-0.81	6		flush toilet	intermediate access	5	1	lowest	2	20	8	159	married	male	3	no
10102247	brazil	9	9	4					41	3.3	-0.54	11		flush toilet	best access	2	0.5	2	3	35	8	150	married	female	2	no
10102248	brazil	5	5	4						3.2	-1.13	5		flush toilet	intermediate access	5	1	lowest	1	24	4	161	married	male	3	no
10102249	brazil	5	5	6						2.8	-0.39	10		flush toilet	best access	1.5	0.5	lowest	3	16	6	153	married	male	1	yes
10102250	brazil	14	14	2					41	4.8	0.58	8		flush toilet	best access	1.666667	0.25	lowest	5	31	0	167	married	male	1	yes
10102251	brazil	3	3	7					41	3.4	0.08	11		flush toilet	best access	2.5	0.5	2	3	24	1	158	married	female	3	no
10102252	brazil	12	12	2					38	2.8	-2.18	11		flush toilet	best access	2	0.5	highest	3	32	13	147	married	female	2	no
10102254	brazil	8	8	3					39	2.5	-0.31	9		some excreta removal	intermediate access	3	0.5	lowest	1	21	7	161	married	female	1	yes
10102256	brazil	3	3	5					35	2.1	-0.9	9		flush toilet	best access	2.5	0.5	lowest	2	19	5	161	married	female	1	yes
10102259	brazil	7	7	3					37	2.7	-0.97	12		flush toilet	best access	1.5	0.5	4	3	22	6	161	married	female	2	no
10102260	brazil	7	7	3						2.8	0.25	13		flush toilet	best access	2.5	1	lowest	3	20	7	156	married	male	1	yes
10102261	brazil									3.7	-2.07	10		flush toilet	best access	7	1	lowest	3	29		154	married	female	4	no
10102262	brazil	7	7	3					39	3	-0.97	11		flush toilet	best access	3	1.5	lowest	2	24	5	156	married	male	1	yes
10102265	brazil	0	0							1.8	-2.71	13		flush toilet	best access	1.5	1	4	3	17	7	154	unmarried	male	1	yes
10102266	brazil	4	4	6					40	4.4	-0.49	11		some excreta removal	intermediate access	10	1	lowest	1	32	1	154	married	female	4	no
10102271	brazil	10	10	2					37	3.1	-1.43	13		flush toilet	best access	1	1	highest	5	31	16	160	married	male	1	yes
10102278	brazil	5	5	4					40	3.2	-1.15	4		flush toilet	best access	3.5	1	lowest	4	31	0	155	married	female	4	no
10102281	brazil	5	5	6						3.4	-0.58	11		flush toilet	best access	2	0.5	4	3	19	6	158	married	female	2	no
10102283	brazil	6	6	3					39	3.3	0.57	12		flush toilet	best access	6	0.5	2	3	34	16	160	married	male	4	no
10102284	brazil	11	11	3					42	4.1	0.32	11		flush toilet	best access	3	0.5	4	2	30	12	164	married	female	1	yes
10102286	brazil	9	9	1					43	3	0.44	11		some excreta removal	best access	2.333333	1	3	4	37	4	164	married	male	4	no
10102287	brazil	9	9	1					43	2.8	0.79	11		flush toilet	best access	2.333333	1	3	5	37	4	164	married	male	4	no
10102288	brazil	7	7	4					39	2.8	-2.61	11		no toilet	best access	4	0.5	lowest	1	22	3	147	married	male	4	no
10102289	brazil	8	8	4					40	3.5	-0.21	11		flush toilet	best access	2.5	0.5	lowest	3	28	7	154	married	female	3	no
10102291	brazil	5	5	2						3.7	2.37	16		flush toilet	best access	1.5	1	2	3	28	15	167	unmarried	female	1	yes
10102292	brazil	5	5	4					40	3	-0.27	12		flush toilet	best access	2.5	0.25	2	3	25	7	152	married	male	2	no
10102294	brazil	3	3	7					40	3.6	-1.32	8		some excreta removal	intermediate access	3		2	1	17	5	150	married	female	1	yes
10102295	brazil	12	12	2					39	3.6	-1.19	12		flush toilet	best access	2.5	0.5	3	4	36	12	151	married	male	3	no
10102301	brazil	7	7	2						3	0.92	12		flush toilet	best access	1.5	0.5	2	3	17	8	153	married	male	1	yes
10102302	brazil	6	6	5						3.2	0.09	11		flush toilet	best access	3	0.5	lowest	3	22	8	155	married	male	1	yes
10102305	brazil	7	7	3						3.1	-0.53	11		flush toilet	best access	1.5		4	3	21	7	162	married	female	1	yes
10102306	brazil	3	3	7						3.8	-0.86	8		some excreta removal	intermediate access	3.5	0.5	2	2	41	4	169	married	male	4	no
10102308	brazil	10	10	2						3.9	-0.21	11		flush toilet	best access	1.666667	0.3333333	2	5	21	1	169	married	male	2	no
10102310	brazil	8	8	3					39	3.2	-2.37	9		some excreta removal	intermediate access	4		lowest	1	22	3	155	married	female	3	no
10102311	brazil	4	4	5					42	2.6	-0.97	3		some excreta removal	intermediate access	3	0.5	lowest	1	21	5	149	married	male	2	no
10102312	brazil	7	7	4					40	3.7	-0.08	11		some excreta removal	intermediate access	2.5	0.3333333	lowest	2	32	6	156	married	male	2	no
10102314	brazil	8	8	2					37	3	-1.15	8		flush toilet	intermediate access	3	1	2	3	25	7	152	married	female	1	yes
10102315	brazil	6	6	3					38	2.7	-2.92	5		some excreta removal	intermediate access	6	0.5	lowest	1	28	3	153	married	female	4	no
10102316	brazil	6	6	4					36	2.9	-2.27	11		flush toilet	best access	2.333333	0.3333333	4	5	32	16	140	married	male	3	no
10102319	brazil	6	6	4						3.4	2.48	8		flush toilet	best access	2	0.25	2	5	34	5	167	married	male	4	no
10102320	brazil	9	9	2					39	3	-1.98	11		flush toilet	best access	1.5		highest	4	25	17	158	married	female	1	yes
10102322	brazil	4	4	7						3.1	0.74	11		flush toilet	best access	2.5	0.5	lowest	4	34	6	157	married	male	3	no
10102323	brazil	3	3	6					37	3.3	-1.04	5		flush toilet	intermediate access	4		lowest	1	19	5	156	married	female	2	no
10102325	brazil	9	9	2					40	4	1.32	11		flush toilet	best access	1	1	2	3	36	16	155	married	male	1	yes
10102327	brazil	8	8	2					38	3.8	1.72	11		some excreta removal	best access	10	0.5	lowest	2	25	9	170	married	female	2	no
10102334	brazil	9	9	4						3.2	-3.2	6		some excreta removal	worst access	3	0.5	lowest	1	18	4	160	married	male	1	yes
10102335	brazil	8	8	2					37	2.5	-2.7	11		flush toilet	intermediate access	3	1	lowest	2	36	6	151	married	male	3	no
10102336	brazil	8	8	2					37	2.7	-0.22	11		flush toilet	intermediate access	3	1	lowest	2	36	6	151	married	female	3	no
10102337	brazil	1	1	7						1.9	-2.81	6		some excreta removal	intermediate access	4	0.5	lowest	1	21	1	151	married	female	4	no
10102338	brazil	7	7	2						2	-1.92	9		flush toilet	best access	1.5	0.5	2	3	26	5	153	married	male	1	yes
10102340	brazil	9	9	2					40	3	0.29	12		flush toilet	best access	1.333333	1	4	5	28	17	158	married	female	2	no
10102344	brazil	0	0							3	-0.02	3		some excreta removal	intermediate access	5	1	lowest	1	29	1	158	married	male	4	no
10102345	brazil	6	6	4					43	2.8	-0.39	11		flush toilet	best access	2.333333	0.3333333	2	3	33	9	162	married	female	2	no
10102347	brazil	6	6	4					40	3.3	-1.68	11		flush toilet	best access	3	0.5	2	3	24	12	151	married	male	1	yes
10102348	brazil	9	9	1					40	4.1	0.42	13		flush toilet	best access	0.6		highest	5	30	15	162	married	male	1	yes
10102349	brazil	6	6	4						2.7	-0.75	16		flush toilet	best access	4	0.5	2	2	26	8	152	married	female	3	no
10102350	brazil	3	3	7					41	3.3	-0.78	14		flush toilet	best access	3	0.5	highest	1	20	6	154	married	male	1	yes
10102351	brazil	6	6	1					41	3.3	-0.6	15		flush toilet	best access	2	0.5	3	3	31	20	157	married	female	2	no
10102354	brazil	8	8	2					38	4.4	1.37	15		flush toilet	best access	3	0.5	4	3	22	12	160	married	male	1	yes
10102355	brazil	4	4	4					39	2.9	-1.99	10		some excreta removal	intermediate access	2.5	0.5	lowest	3	16	0	153	married	male	1	yes
10102360	brazil	3	3	7					38	3.5	-2.11	11		flush toilet	intermediate access	6	0.5	2	2	24	3	153	married	male	4	no
10102361	brazil	5	5	4					39	3	0.08	12		flush toilet	best access	2	0.3333333	lowest	3	18	7	168	married	male	1	yes
10102362	brazil	10	10	2					39	3.5	-0.05	11		flush toilet	best access	3	0.5	2	3	24	12	159	married	male	1	yes
10102365	brazil	4	4	7						3.8	-0.39	11		flush toilet	best access	6	0.6666667	lowest	2	32	8	165	married	female	4	no
10102366	brazil	4	4	4					37	2.5	0.95	14		flush toilet	best access	1.5	0.6666667	2	3	29	5	156	married	female	1	yes
10102367	brazil	5	5	7					39	3.1	-0.76	11		flush toilet	intermediate access	6	0.3333333	2	1	25	5	151	married	male	3	no
10102369	brazil	8	8	2					41	3.5	-0.36	11		flush toilet	best access	3	0.5	lowest	2	29	8	152	married	male	1	yes
10102371	brazil	3	3	3						3.4	-0.45	13		flush toilet	best access	3	1	2	4	32	3	154	married	female	4	no
10102374	brazil	6	6	5					38	3.1	-1.98	11		flush toilet	intermediate access	2.5	0.5	2	5	26	8	148	married	male	2	no
10102375	brazil	6	6	4						3	-0.14	8		flush toilet	best access	3		lowest	2	23	4	156	married	female	1	yes
10102378	brazil	8	8	3					40	4	-0.7	11		flush toilet	intermediate access	6	0.5	lowest	2	33	5	153	married	female	4	no
10102379	brazil	7	7	3					40	3.7	-0.6	4		some excreta removal	best access	4	0.5	lowest	1	35	2	165	married	male	2	no
10102380	brazil	8	8	6						3.5	1.96	13		flush toilet	best access	3		lowest	2	20	5	160	married	female	1	yes
10102386	brazil	8	8							3.7	1	11		some excreta removal	intermediate access	2.5	0.3333333	lowest	2	27	8	150	married	female	2	no
10102387	brazil	9	9	2					42	3.6	1.01	10		flush toilet	best access	2	0.3333333	4	3	20	5	163	married	male	1	yes
10102389	brazil	9	9	2					38	3.4	-1.35	11		flush toilet	best access	5	0.5	2	3	39	5	151	married	male	3	no
10102390	brazil	5	5	4					40	3.1	-0.7	11		flush toilet	best access	3.5	0.3333333	lowest	3	22	12	154	married	female	3	no
10102391	brazil	6	6	4						2.8	-0.64	10		flush toilet	best access	3.5	0.5	lowest	5	37	3	157	married	female	4	no
10102392	brazil	4	4	5					41	3.3	-1.25	5		some excreta removal	best access	3	0.3333333	lowest	2	18	6	159	married	female	1	yes
10102393	brazil	5	5	2					36	3.2	-0.89	9		some excreta removal	intermediate access	3	1	lowest	2	15	4	160	married	male	1	yes
10102397	brazil	6	6	2					40	3.3	0.39	11		flush toilet	best access	2	0.5	highest	4	21	6	162	married	female	2	no
10102401	brazil	9	9	5					42	3.2	0.61	11		flush toilet	best access	3	0.5	4	3	22	7	151	married	male	1	yes
10102403	brazil	8	8	3					38	3.1	-2.14	14		flush toilet	best access	1.333333	0.5	4	5	22	11	150	married	male	2	no
10102404	brazil	8	8	3					39	3.6	-0.52	11		flush toilet	best access	2	1	lowest	3	25	5	149	married	female	2	no
10102405	brazil	10	10	2					37	2.8	-1.8	12		flush toilet	best access	2		2	3	26	16	148	married	male	1	yes
10102406	brazil	2	2	7					40	3.5	-0.38	10		flush toilet	best access	2	0.3333333	2	3	40	4	160	unmarried	male	4	no
10102409	brazil	6	6	5					40	3	-1.31	5		flush toilet	best access	1.5		lowest	2	21	2	149	unmarried	female	1	yes
10102411	brazil	7	7	4					42	3.2	-1.42	10		flush toilet	best access	2	0.5	lowest	3	22	3	162	married	female	2	no
10102412	brazil	6	6	2					42	2.8	-1.75	8		flush toilet	best access	2.5	1	lowest	4	21	4	151	married	female	1	yes
10102414	brazil	4	4	7					39	3.2	-1.63	6		some excreta removal	intermediate access	5	1	2	1	24	2	168	married	male	4	no
10102416	brazil	2	2	7					40	2.8	-0.83	1		some excreta removal	worst access	5	0.5	lowest	1	22	3	155	married	male	4	no
10102419	brazil	8	8	2						3.8	0.12	11		flush toilet	best access	2.5	1	2	3	21	5	154	married	male	2	no
10102421	brazil	6	6	5					39	3.7	0.17	8		flush toilet	best access	3	0.5	lowest	1	30	3	170	married	female	1	yes
10102426	brazil	2	2	4					38	3.3	-0.43	4		flush toilet	intermediate access	5	0.5	2	1	29	2	152	married	male	3	no
10102427	brazil	7	7	4					39	3.7	-1.49	5		some excreta removal	best access	4	0.5	lowest	1	26	4	153	married	female	2	no
10102429	brazil	5	5	5					39	3.8	0.02	9		flush toilet	intermediate access	5	1	lowest	1	37	3	151	married	female	4	no
10102431	brazil	9	9	2					41	3.7	-0.75	11		flush toilet	best access	4	0.5	3	2	27	4	162	married	female	2	no
10102432	brazil	7	7	2					39	3.2	2.64	11		flush toilet	best access	2	0.5	2	3	36	5		married	female	3	no
10102435	brazil	7	7	2					39	3.3	-0.58	11		flush toilet	best access	3	0.3333333	lowest	3	21	5	146	married	female	1	yes
10102441	brazil	8	8	4					42	3.5	-0.58	13		flush toilet	best access	1.5	0.5	highest	3	18	8	155	married	male	1	yes
10102444	brazil	8	8	2					35	3	-0.16	5		flush toilet	best access	4	0.5	lowest	3	35	5	163	married	male	3	no
10102445	brazil	5	5	4					39	3.3	-0.55	11		flush toilet	best access	3.5	0.25	lowest	4	34	7	151	married	male	3	no
10102446	brazil	7	7	2					39	3.3	-0.76	11		flush toilet	best access	2	0.5	2	3	36	5	158	married	male	2	no
10102448	brazil	4	4	6						3	-0.85	7		flush toilet	best access	4	1	2	2	26	5	153	married	female	2	no
10102449	brazil	2	2	7					42	2.5	-0.79	11		some excreta removal	best access	2	0.5	lowest	1	21	8	156	unmarried	female	1	yes
10102452	brazil	4	4	7					41	3.4	-0.74	4		some excreta removal	best access	7	0.5	2	1	31	5	163	married	male	4	no
10102455	brazil	9	9	2					38	3.1	-1.21	11		flush toilet	best access	2	0.5	3	3	22	15	156	married	male	2	no
10102458	brazil	11	11	3						3.6	1.39	13		flush toilet	best access	1.666667	0.5	highest	5	35	11	172	married	female	3	no
10102461	brazil	10	10	1					40	3.6	0.23	11		flush toilet	best access	1.666667	0.5	2	5	27	6	174	married	female	3	no
10102463	brazil	7	7	4					42	3.3	-1.17	11		flush toilet	best access	1.5	0.5	3	3	26	6	153	married	male	1	yes
10102464	brazil	4	4	2					39	3.9	0.87	11		flush toilet	best access	3	1	highest	3	22	15	168	married	male	1	yes
10102466	brazil	8	8	2						3.5	-0.39	14		flush toilet	best access	2.5	0.5	highest	3	39	5	158	married	female	3	no
10102469	brazil	3	3	7						3	-3.94	10		some excreta removal	intermediate access	4	0.5	lowest	1	19	2	148	married	female	3	no
10102470	brazil	8	8	3					40	3.3	-0.42	8		flush toilet	best access	2.5	0.5	4	3	35	7	158	married	male	3	no
10102471	brazil	9	9	2					39	2.7	0.37	11		flush toilet	best access	2	0.5	4	3	36	1	164	married	female	1	yes
10102472	brazil	9	9	2						3.7	-0.56	11		flush toilet	best access	2.5	0.5	2	3	27	1	155	married	male	3	no
10102473	brazil	7	7	2					36	3.2	-0.01	11		flush toilet	best access	2	0.5	2	3	29	2	158	married	female	2	no
10102474	brazil	8	8	3					39	3.5	-3.9	6		flush toilet	best access	3.5	0.5	2	3	37	3	145	married	male	4	no
10102475	brazil	5	5	4					41	3.5	-0.37	13		flush toilet	best access	3	1	lowest	4	21	13	159	married	female	1	yes
10102478	brazil	6	6	4					37	2.7	-0.74	10		flush toilet	best access	4	0.5	2	4	38	5	159	married	male	4	no
10102479	brazil	13	13	1					41	3.2	-0.18	11		flush toilet	best access	2.333333	0.3333333	highest	5	36	11	156	married	male	3	no
10102480	brazil	12	12	1					42	4.4	0.9	15		flush toilet	best access	1.666667	0.5	highest	5	33	19	171	married	male	3	no
10102481	brazil	4	4	6					40	2.6	-2.07	8		some excreta removal	intermediate access	4	0.1111111	lowest	2	18	5	147	unmarried	male	1	yes
10102482	brazil	5	5	3					39	3.3	-0.55	11		flush toilet	best access	3	0.6666667	lowest	2	15	7	166	married	male	1	yes
10102483	brazil	6	6	5					42	3.3	-0.2	11		flush toilet	best access	3	0.5	2	3	30	3	154	married	female	4	no
10102485	brazil	5	5	5					39	3.9	-1.03	7		some excreta removal	worst access	2.5	0.5	4	1	21	5	156	married	male	3	no
10102487	brazil	8	8	4					40	4	0.72	3		flush toilet	best access	1.666667	0.5	2	3	42	0	148	married	female	4	no
10102488	brazil	7	7	3					41	3.2	0.75	16		flush toilet	best access	1.333333	0.3333333	highest	5	20	14	163	married	female	1	yes
10102489	brazil	7	7	2					38	3.2	-0.84	11		flush toilet	best access	1.5	0.5	3	3	21	9	156	married	male	1	yes
10102491	brazil	10	10	1					40	3.7	1.24	13		flush toilet	best access	2	0.3333333	2	5	33	16	171	married	female	2	no
10102493	brazil	8	8	2					39	2.6	-1.75	8		flush toilet	best access	1.5	1	2	3	19	8	158	married	female	1	yes
10102496	brazil	8	8	2					39	2.2	-2.34	11		some excreta removal	worst access	4		lowest	1	41	5	156	married	female	2	no
10102497	brazil	7	7	2					36	2.8	-2.63	11		some excreta removal	intermediate access	4	1	2	1	19	5	153	married	male	1	yes
10102498	brazil	3	3	4					36	3.2	-1.83	8		flush toilet	best access	1.5	1	4	3	17	8	149	married	male	1	yes
10102501	brazil	15	15	1					40	3.9	0.5	11		flush toilet	best access	1.333333	0.5	highest	5	28	17	156	married	male	2	no
10102505	brazil	9	9	1					39	4.1	0.76	8		flush toilet	best access	2.5	0.5	2	3	31	5	158	married	male	3	no
10102506	brazil	9	9	1					39	3	-1.12	5		flush toilet	best access	4	1	2	2	24	11	157	married	male	2	no
10102507	brazil	6	6	3						2.5	0.36	12		flush toilet	best access	2.5	0.3333333	highest	3	25	7	158	married	male	2	no
10102508	brazil	5	5	1					37	3.4	-0.89	15		flush toilet	best access	2.5	0.5	3	3	22	8	154	married	male	2	no
10102510	brazil	7	7	3					38	4	1.44	11		flush toilet	best access	2.5	0.5	lowest	3	35	5	168	married	male	4	no
10102512	brazil	8	8	3					38	3	-0.52	11		some excreta removal	intermediate access	5	1	lowest	1	39	4	160	married	female	3	no
10102515	brazil	4	4	6					38	2.8	-3.24	2		flush toilet	best access	3	0.5	2	2	40	0	153	married	female	4	no
10102517	brazil	5	5	6						2.7	-1.43	11		flush toilet	intermediate access	2		lowest	1	21	9		unmarried	female	1	yes
10102519	brazil	9	9	2					43	3.2	-0.9	8		flush toilet	best access	2.333333	1	highest	5	30	5	156	married	male	4	no
10102520	brazil	3	3	7						2.7	-1.5	12		flush toilet	best access	2	0.5	2	3	28	0	156	unmarried	female	1	yes
10102522	brazil	6	6	4						2.9	0.23	8		flush toilet	best access	1.5		3	4	31	5	150	unmarried	male	2	no
10102524	brazil	9	9	3					39	2.7	-1.51	11		flush toilet	best access	2.5	0.5	lowest	3	37	5	155	married	female	3	no
10102525	brazil	1	1	7						1.8	-1.31	6		flush toilet	intermediate access	3	1	lowest	1	21	2	163	married	male	1	yes
10102529	brazil	6	6	4						3	-0.6	12		flush toilet	intermediate access	3	0.5	lowest	1	19	6	153	married	female	1	yes
10102530	brazil	4	4	6					37	3	-0.39	11		some excreta removal	intermediate access	3.5	1	lowest	2	32	4	154	married	female	4	no
10102531	brazil	8	8	4					41	3.4	0.85	10		flush toilet	best access	2.5	0.5	lowest	3	41	5	154	married	female	3	no
10102532	brazil	6	6	4						3.3	-1.65	7		flush toilet	best access	1.666667	0.5	2	5	18	6	153	unmarried	female	1	yes
10102536	brazil	10	10	4					38	3.3	-2.11	6		some excreta removal	best access	3	0.5	lowest	1	19	6	153	married	female	1	yes
10102538	brazil	5	5	5						2.4	-3.28	11		some excreta removal	intermediate access	3	1	lowest	2	24	0	153	married	female	4	no
10102540	brazil	8	8	3					38	2.9	-0.7	11		flush toilet	best access	3	0.5	lowest	3	19	9	158	married	male	1	yes
10102543	brazil	9	9	2						3.7	0.03	13		flush toilet	best access	2		highest	4	30	16	174	married	male	1	yes
10102546	brazil	7	7	5						2.9	0.12	11		some excreta removal	intermediate access	5	0.5	lowest	1	34	3	151	married	female	3	no
10102547	brazil	7	7	2					40	3.8	0.48	10		flush toilet	best access	2.5	0.5	lowest	4	36	3	157	married	female	3	no
10102549	brazil	7	7	4					43	2.9	0	11		flush toilet	best access	5	0.5	4	2	30	7	161	married	female	1	yes
10102550	brazil	11	11	1					38	3.5	0.63	14		flush toilet	best access	1	0.5	highest	5	23	10	167	married	male	3	no
10102552	brazil	9	9	3					42	3.7	-1.05	8		some excreta removal	worst access	4	1	lowest	1	21	2	159	married	female	2	no
10102553	brazil	8	8	3						3.4	-0.38	4		flush toilet	best access	4	0.5	2	3	21	5	156	married	female	2	no
10102554	brazil	8	8	3					39	3.2	-1.35	9		flush toilet	best access	2.5	0.5	lowest	3	21	11	147	married	male	2	no
10102555	brazil	8	8	4					42	3.1	-2.99	3		flush toilet	best access	3	0.3333333	lowest	1	24	4	157	married	male	2	no
10102560	brazil	3	3	7					39	2.2	-1.69	6		flush toilet	best access	3	1	lowest	5	34	6	154	married	female	4	no
10102561	brazil	3	3	7					41	3.5	0	11		flush toilet	best access	4	0.3333333	2	2	23	5	165	married	male	2	no
10102566	brazil	3	3	7					39	5.7	1.54	13		flush toilet	best access	4.5	0.5	highest	3	32	9	160	married	male	4	no
10102567	brazil	7	7	3					40	3.5	-0.61	11		some excreta removal	best access	4	0.5	lowest	1	24	5	157	married	female	2	no
10102568	brazil	9	9	2					41	3.6	0.9	7		flush toilet	best access	2	0.5	lowest	2	28	3	162	married	male	1	yes
10102569	brazil	6	6	4					39	3.5	-2.93	5		flush toilet	best access	3	1	lowest	2	19	7	159	married	male	1	yes
10102570	brazil	4	4	4					39	3.7	-0.7	8		flush toilet	best access	5	0.5	2	2	25	4	158	married	male	1	yes
10102572	brazil	6	6	4					43	3.3	-1.15	4		flush toilet	best access	4	0.5	highest	2	29	5	156	married	male	2	no
10102573	brazil	8	8	2					37	2.9	0.26	11		flush toilet	best access	1	0.5	2	4	19	5	164	married	female	1	yes
10102576	brazil	8	8	2					41	3.2	-1.56	8		some excreta removal	best access	2.666667	0.1666667	lowest	4	20	5	159	unmarried	female	1	yes
10102577	brazil	9	9	2					40	2.9	-1.72	11		flush toilet	best access	2	1	3	4	33	8		married	male	2	no
10102578	brazil	8	8	2					39	2.8	-1.25	10		flush toilet	intermediate access	3	1	lowest	1	27	4	162	married	female	1	yes
10102579	brazil	6	6	4						2.7	-0.83	8		flush toilet	best access	2	0.5	2	3	28	4	158	married	male	2	no
10102580	brazil	4	4	7					40	3.2	-1.44	16		flush toilet	best access	1.5		4	3	18	11	157	married	female	1	yes
10102584	brazil	9	9	2						3.5	1.54	10		flush toilet	best access	1.333333	1	highest	5	33	16	160	married	male	2	no
10102585	brazil	5	5	4						3.8	-0.62	5		some excreta removal	intermediate access	4	1	lowest	1	22	5	157	married	male	2	no
10102587	brazil	7	7	5						3.4	-1.11	6		flush toilet	best access	3.5	0.5	lowest	3	40	5	160	married	male	4	no
10102591	brazil	10	10	2					41	3.4	0.61	11		flush toilet	best access	2.5	0.25	4	3	27	12	155	married	male	1	yes
10102594	brazil	4	4	6					39	3.4	-1.79	3		some excreta removal	intermediate access	4	1	lowest	1	17	0	151	married	female	2	no
10102596	brazil	0	0						39	2.9	-3.28	6		flush toilet	best access	2.5	0.6666667	lowest	3	19	5	153	unmarried	female	1	yes
10102597	brazil	7	7	3					38	3.5	0.03	13		flush toilet	best access	4	0.5	2	2	27	5	156	married	female	2	no
10102598	brazil	8	8	5						3.7	-0.66	11		flush toilet	best access	5	0.5	2	2	28	5	160	married	male	3	no
10102600	brazil	6	6	3					41	4	-0.89	6		some excreta removal	worst access	1	0.1666667	lowest	3	26	4	155	married	female	4	no
10102602	brazil	5	5	7					39	3.3	-0.74	10		flush toilet	best access	2	0.5	2	5	34	6	154	married	female	2	no
10102603	brazil	7	7	5					41	3.6	1.51	8		flush toilet	best access	1.5	0.5	2	3	22	11	160	married	male	1	yes
10102605	brazil	2	2	7					39	2.5	-4.05	5		some excreta removal	intermediate access	3.5	0.3333333	lowest	2	30	0	144	unmarried	female	4	no
10102606	brazil	8	8	3					38	3.5	-0.31	11		flush toilet	best access	2		lowest	5	28	8	152	married	male	4	no
10102608	brazil	7	7	2					37	2	-1.66	8		flush toilet	best access	3	1	highest	2	22	5	158	married	male	1	yes
10102609	brazil	6	6	3					38	2.8	-1.64	5		flush toilet	best access	3	0.1111111	lowest	1	30	5	149	married	female	2	no
10102610	brazil	7	7	2					39	2.8	-1.96	5		flush toilet	best access	4	0.5	2	1	22	5	155	married	male	4	no
10102611	brazil	7	7	2					38	3.5	-1.13	11		flush toilet	best access	2	0.5	2	3	31	5	160	married	male	2	no
10102614	brazil	9	9	2					39	3.6	-0.15	7		flush toilet	intermediate access	3	0.5	lowest	2	24	4	152	married	male	1	yes
10102617	brazil	5	5	4					36	2.8	-2.05	5		flush toilet	best access	5	0.5	highest	2	29	2	153	married	male	3	no
10102619	brazil	6	6	5						3.5	0.5	11		flush toilet	best access	2.5	0.6666667	lowest	4	25	8	153	married	female	3	no
10102622	brazil	7	7	3						3	0.68	6		flush toilet	best access	2.5	0.5	2	3	25	2	159	married	male	3	no
10102623	brazil	6	6	4					39	3.2	-0.01	11		some excreta removal	intermediate access	7	0.2	lowest	1	19	4	160	married	female	1	yes
10102627	brazil	11	11	2					39	3.4	0.18	13		flush toilet	best access	3.5	0.1666667	4	4	14	9	166	married	female	1	yes
10102628	brazil	8	8	2					42	3.8	0.12	11		some excreta removal	best access	3	0.5	lowest	1	23	5	164	married	male	1	yes
10102630	brazil	9	9	5						2.8	-1.4	0		flush toilet	best access	3	0.5	lowest	1	30	0	148	unmarried	female	1	yes
10102632	brazil	8	8	1					40	3.3	-0.97	16		flush toilet	best access	1.333333	1	4	5	32	15	158	married	female	2	no
10102633	brazil	4	4	7					41	2.7	-2.36	5		flush toilet	intermediate access	4	1	lowest	1	23	5	152	married	female	2	no
10102634	brazil	3	3	7					40	3.7	-1.62	8		some excreta removal	intermediate access	6	1.5	lowest	1	25	1	165	married	female	4	no
10102635	brazil	6	6	5					39	3.5	0.41	11		flush toilet	best access	2	1	highest	4	34	10	159	married	female	1	yes
10102637	brazil	8	8	3					41	3.7	-0.59	11		flush toilet	best access	2	0.5	lowest	4	33	9	151	married	female	3	no
10102639	brazil	3	3	7						3.2	-2.65	0		some excreta removal	worst access	4	0.5	lowest	1	25	0	158	unmarried	male	2	no
10102640	brazil	7	7	3					40	3.3	0.04	7		some excreta removal	intermediate access	2.2	1	lowest	5	24	3	150	married	male	2	no
10102642	brazil	8	8	2					41	3.4	-0.42	11		flush toilet	intermediate access	3		4	1	17	2	160	married	male	1	yes
10102644	brazil	9	9	2					40	2.8	-0.81	14		flush toilet	best access	3	1	highest	2	30	9	155	married	female	1	yes
10102645	brazil	4	4	4					38	2.7	0.93	8		flush toilet	best access	2		lowest	1	20	5	155	unmarried	male	1	yes
10102646	brazil	9	9	1					42	3.1	-1.15	11		some excreta removal	best access	3	1	2	2	23	5	160	married	female	1	yes
10102647	brazil	4	4	5					41	3	-1.25	9		flush toilet	best access	5	0.5	3	3	24	5	162	married	female	3	no
10102649	brazil	7	7	4					42	3.6	-0.24	4		some excreta removal	intermediate access	4	0.25	lowest	1	26	0	157	married	female	2	no
10102650	brazil	8	8	2					38	3.3	-0.31	11		flush toilet	best access	3	0.5	4	3	22	7	158	married	female	1	yes
10102653	brazil	8	8	2					41	2.7	-0.54	8		flush toilet	best access	3	0.5	2	2	22	5	160	married	female	2	no
10102654	brazil	4	4	5					37	3.2	-1.17	5		flush toilet	best access	3	1	2	2	21	5	147	unmarried	male	1	yes
10102655	brazil	3	3							3	-1.38	11		some excreta removal	intermediate access	2	0.2222222	lowest	3	18	2	154	unmarried	male	1	yes
10102657	brazil	6	6							3.5	-1.37	4		flush toilet	intermediate access	6	1	2	2	20	4	153	married	male	3	no
10102660	brazil	5	5	5					39	3.5	-0.7	8		some excreta removal	intermediate access	3	1	lowest	1	19	7	147	unmarried	male	1	yes
10102661	brazil	7	7	6					36	2.4	-2.35	6		flush toilet	best access	2	0.5	2	4	19	6	160	unmarried	female	1	yes
10102662	brazil	6	6	4					40	3.2	0.59	11		flush toilet	best access	2.333333	1	4	5	21	8	162	married	female	1	yes
10102665	brazil	4	4	7					39	4	-1.91	11		flush toilet	best access	2.5		lowest	2	23	2	156	unmarried	male	4	no
10102666	brazil	6	6	5					39	3.5	-0.51	11		flush toilet	best access	4.333333	0.2222222	2	5	32	11	155	unmarried	female	1	yes
10102668	brazil	7	7	3					38	3.5	-0.85	8		flush toilet	best access	2.666667	0.5	4	4	34	5	154	married	male	4	no
10102669	brazil	4	4	4						2.6	-1.04	11		flush toilet	best access	2.5	0.5	highest	3	22	5	156	married	male	2	no
10102670	brazil	11	11	1					38	3.2	2.16	13		flush toilet	best access	1.5		highest	3	27	17	162	married	male	1	yes
10102671	brazil	8	8	2						3.7	-0.4	8		flush toilet	best access	2.5	0.5	2	3	31	4	158	married	male	3	no
10102673	brazil	9	9	3					39	3.3	-0.33	11		flush toilet	best access	3	0.5	2	5	35	12	146	married	female	4	no
10102674	brazil	3	3	6						2.9	-1.09	5		some excreta removal	worst access	4		lowest	1	18	2	155	unmarried	female	1	yes
10102675	brazil	5	5	6					42	3	-2.77	10		flush toilet	best access	4	2	lowest	2	25	5	162	unmarried	male	3	no
10102676	brazil	7	7	2					42	2.9	0.02	11		flush toilet	best access	2.5	0.5	lowest	3	29	5	157	married	female	3	no
10102677	brazil	6	6	2						3.5	-0.72	7		some excreta removal	best access	4	0.5	2	3	27	7	168	married	male	3	no
10102679	brazil	4	4	5					41	3.3	-0.02	11		flush toilet	best access	2.5		2	4	32	6	165	married	male	2	no
10102680	brazil	5	5	5					41	3.2	-0.25	5		flush toilet	best access	5	1	lowest	1	32	5	152	unmarried	male	4	no
10102683	brazil	7	7	2					42	3.2	-0.7	11		flush toilet	best access	4	0.5	3	2	20	6	154	married	female	2	no
10102686	brazil	7	7	4					39	3.2	-0.53	12		flush toilet	best access	2	0.2	2	3	31	5	154	married	female	2	no
10102688	brazil	6	6	4					40	3.5	-0.71	11		flush toilet	best access	2	0.5	lowest	4	38	2	165	married	male	3	no
10102689	brazil	7	7	5					40	2.6	-0.6	12		flush toilet	best access	3	0.25	2	3	29	5	150	married	female	1	yes
10102691	brazil	3	3	7					35	2.3	-1.29	10		some excreta removal	best access	3	1	2	1	19	5	157	married	female	1	yes
10102693	brazil	5	5	5					39	2.8	-1.66	10		flush toilet	best access	2	0.5	lowest	3	24	3	141	married	female	2	no
10102694	brazil	7	7	3					41	3.7	-0.8	11		flush toilet	best access	3	0.5	4	3	20	8	152	married	male	1	yes
10102695	brazil	7	7	3						3.2	-0.39	13		flush toilet	best access	1.25	1	highest	5	30	17	168	married	male	2	no
10102696	brazil	6	6	7					41	2.3	0.76	7		flush toilet	best access	3	1	lowest	3	18	5	164	married	female	1	yes
10102698	brazil	11	11	1					38	3.1	0.67	14		flush toilet	best access	1	0.5	highest	4	35	12	151	unmarried	female	2	no
10102699	brazil	2	2	7					39	2.8	0.01	11		flush toilet	best access	3		lowest	2	16	5	158	married	female	1	yes
10102700	brazil	6	6	5					39	4.3	-0.03	11		flush toilet	best access	3.333333	0.5	lowest	5	41	1	160	married	male	4	no
10102701	brazil	3	3	7					39	3.3	-2.61	6		some excreta removal	best access	7	0.5	2	1	28	5	151	married	male	4	no
10102703	brazil	10	10	2					38	3.3	3.87	10		flush toilet	best access	3	1	2	2	22	7	157	married	male	1	yes
10102706	brazil	9	9	2					42	4	0.63	11		flush toilet	best access	2	0.5	2	3	27	5	153	married	male	2	no
10102707	brazil	3	3	4					42	2.7	-2.08	10		some excreta removal	intermediate access	4	0.5	lowest	1	21	6	161	married	male	2	no
10102710	brazil	7	7	2					41	4.1	-0.42	10		flush toilet	best access	2.5	1	highest	3	28	5	159	married	female	3	no
10102711	brazil	6	6	5					40	3	-3.51	11		flush toilet	best access	1.333333	0.2	highest	5	23	7	151	married	male	2	no
10102713	brazil	9	9	2					40	3.9	-1.25	11		flush toilet	best access	3	0.5	lowest	2	23	11	164	married	female	1	yes
10102714	brazil	9	9	2					39	2.3	-2.44	0		some excreta removal	intermediate access	4	0.25	lowest	1	29	2	151	married	male	4	no
10102715	brazil	5	5	3					38	3.1	-0.16	15		flush toilet	best access	1	0.5	highest	5	36	5	169	married	female	1	yes
10102719	brazil	9	9	3					38	3.6	-0.22	14		flush toilet	best access	2	0.5	highest	5	28	9	152	married	female	2	no
10102720	brazil	7	7	5					42	3.5	-0.9	9		some excreta removal	intermediate access	4	0.5	lowest	1	23	7	148	married	male	2	no
10102722	brazil	11	11	1					39	3.8	1.89	11		flush toilet	best access	2	0.5	highest	5	31	15	161	married	male	2	no
10102724	brazil	5	5	3						2.8	-1.63	11		flush toilet	best access	3	0.5	2	2	16	5	161	married	male	1	yes
10102725	brazil	8	8	2					38	2.9	-1.08	6		flush toilet	intermediate access	6	0.6666667	lowest	1	24	5	159	married	male	1	yes
10102728	brazil	6	6	3					41	4.3	1.73	11		flush toilet	best access	2.5	1	2	5	30	15	170	married	male	3	no
10102729	brazil	6	6	4					38	3.1	-2.1	8		some excreta removal	worst access	6	0.5	2	1	32	2	153	married	female	4	no
10102735	brazil	15	15	1					40	3.8	-0.7	13		flush toilet	best access	2		2	3	24	9	159	married	male	2	no
10102737	brazil	13	13	2					39	2.9	0.64	14		flush toilet	best access	1.5	1	highest	3	19	13	160	married	male	1	yes
10102740	brazil	8	8	4					37	3.8	-0.26	11		flush toilet	best access	2.666667	0.5	lowest	4	32	3	152	married	female	4	no
10102741	brazil	5	5	4						3.6	-0.34	5		flush toilet	best access	2	0.5	lowest	3	28	8	156	married	male	3	no
10102742	brazil	4	4	7					38	3.3	-0.47	12		flush toilet	best access	4	1	lowest	1	18	9	155	married	male	1	yes
10102744	brazil	6	6	3					38	2.7	0.16	11		flush toilet	best access	2	0.5	lowest	3	22	6	170	married	female	2	no
10102750	brazil	7	7	3					38	2.5	-1.99	8		some excreta removal	best access	2	0.3333333	2	2	28	3	160	married	male	1	yes
10102751	brazil	3	3	4						3.1	0.24	8		flush toilet	best access	2	0.5	3	5	17	4	152	married	female	1	yes
10102754	brazil	1	1	7					42	3.6	-0.79	4		some excreta removal	intermediate access	5	2	lowest	1	31	3	145	married	male	4	no
10102758	brazil	5	5	5					37	4.7	1.06	11		flush toilet	best access	4	0.5	lowest	2	29	7	167	married	female	2	no
10102761	brazil	9	9	1					37	3.8	0.19	12		flush toilet	best access	1.333333	1	2	5	21	9	161	married	female	2	no
10102762	brazil	10	10	1					38	3.8	3.27	14		flush toilet	best access	1.5	0.5	highest	3	26	9	172	married	female	1	yes
10102764	brazil	5	5	6					40	3.8	-0.3	4		flush toilet	best access	2.5	0.1428571	2	3	18	3	160	unmarried	female	2	no
10102765	brazil	8	8	2					38	3.5	-0.03	11		some excreta removal	intermediate access	4	0.5	lowest	2	27	3	152	married	female	2	no
10102766	brazil	6	6	3					42	3	-0.64	7		some excreta removal	intermediate access	2	1.5	lowest	1	22	5	157	married	female	3	no
10102770	brazil	10	10	1						3	0.01	11		flush toilet	best access	2	0.3333333	4	3	28	9	148	married	female	2	no
10102771	brazil	9	9	2					42	4.4	0.53	8		flush toilet	best access	2.5	0.5	4	3	29	7	165	married	male	3	no
10102772	brazil	7	7	3						2.7	-1.24	7		some excreta removal	intermediate access	2	0.3333333	lowest	2	33	7	170	married	female	2	no
10102773	brazil	6	6	6					41	3	-0.62	11		flush toilet	intermediate access	2	0.5	2	3	23	9	160	married	male	2	no
10102775	brazil	8	8	1					41	3.7	1.12	13		flush toilet	best access	1.5	1	highest	4	30	16	163	married	male	1	yes
10102776	brazil	6	6	5					38	3.7	1.17	11		flush toilet	best access	3		lowest	3	26	8	163	married	male	4	no
10102777	brazil	6	6	4					38	2.9	0.25	11		flush toilet	intermediate access	4	0.3333333	2	2	25	4	142	married	male	1	yes
10102778	brazil	5	5	4					39	4	-1.33	7		some excreta removal	best access	3	0.3333333	lowest	1	15	4	155	married	male	1	yes
10102779	brazil	7	7	4					38	5.8	2.05	11		flush toilet	best access	1.666667	0.5	highest	5	35	5	161	married	male	3	no
10102781	brazil	5	5	4					37	2.8	-1.86	10		flush toilet	best access	2	1	2	3	24	5	160	married	female	2	no
10102782	brazil	6	6	2					37	3.4	-0.92	11		flush toilet	best access	2	0.3333333	2	4	23	10	144	married	female	1	yes
10102783	brazil	7	7	5					41	3.5	-2.4	11		flush toilet	best access	3	1	lowest	2	17	7	153	married	male	1	yes
10102786	brazil	9	9	2						3.5	0.72	14		flush toilet	intermediate access	3	0.5	lowest	2	19	7	158	married	female	1	yes
10102787	brazil	8	8	2					35	2	0.18	11		flush toilet	best access	1.5		2	3	22	11	160	married	male	1	yes
10102788	brazil	7	7	3					36	2.9	-0.54	7		flush toilet	best access	2	0.5	2	3	31	5	153	married	male	2	no
10102789	brazil	3	3	5					40	3.5	-3.17	0		flush toilet	best access	2		lowest	1	28	1	157	married	male	3	no
10102792	brazil	0	0							3.4	-2.55	11		flush toilet	best access	4.333333	0.5	lowest	5	42	0	156	married	female	4	no
10102793	brazil	6	6	3					41	3.9	0.35	12		flush toilet	best access	5	0.5	highest	2	27	9	154	married	male	3	no
10102794	brazil	5	5	5					40	3.5	-2.03	11		flush toilet	best access	3	0.5	lowest	2	23	6	149	married	female	1	yes
10102799	brazil	1	1	7						2.5	-0.7	6		flush toilet	best access	5	1.5	lowest	1	21	7	160	married	female	2	no
10102802	brazil	8	8	2					43	4	-0.84	8		flush toilet	best access	2	0.5	2	4	29	8	165	married	male	3	no
10102803	brazil	7	7	4						3.5	-2.4	10		flush toilet	best access	3	1	4	3	33	0	148	married	male	4	no
10102804	brazil	9	9	3					42	3.8	-0.57	11		flush toilet	best access	3	0.5	lowest	2	18	5	160	married	female	1	yes
10102805	brazil	5	5	5					39	3	1.42	2		flush toilet	best access	3	1	lowest	2	18	5	154	unmarried	male	1	yes
10102806	brazil	8	8	4					38	2.7	-1.29	3		some excreta removal	intermediate access	3.5	0.5	lowest	2	35	1	170	married	male	4	no
10102807	brazil	5	5	3						3.5	-0.42	11		flush toilet	best access	2.5	0.6666667	3	3	34	12	163	married	male	2	no
10102809	brazil	10	10	2					40	3.3	1.05	11		flush toilet	best access	1.666667	0.5	2	5	31	5	160	married	male	2	no
10102812	brazil	7	7	3					39	3.2	-0.86	10		flush toilet	best access	2.5	0.5	3	5	29	7	146	married	female	3	no
10102815	brazil	8	8	2					40	4.5	1.23	11		flush toilet	best access	2	0.5	lowest	3	31	3	171	married	female	3	no
10102816	brazil	4	4	3					38	3.7	-0.12	4		flush toilet	best access	6	0.5	lowest	1	32	5	150	married	female	4	no
10102817	brazil	4	4	7					40	3.1	-1.19	11		some excreta removal	intermediate access	3.5	0.5	lowest	2	15	5	154	unmarried	male	1	yes
10102819	brazil	2	2	7					40	3.3	-1.79	11		flush toilet	best access	4	1	lowest	2	20	9	155	married	male	2	no
10102826	brazil	6	6	4					40	3	0.41	8		flush toilet	best access	2	0.5	2	3	24	4	157	married	female	3	no
10102827	brazil	5	5	4					40	3.3	-2.4	12		flush toilet	best access	2	0.5	highest	4	26	17	168	married	male	2	no
10102828	brazil	2	2	7						3.5	-1.03	7		flush toilet	intermediate access	3.5	0.25	lowest	2	22	0	147	married	male	3	no
10102830	brazil	6	6	6						3.4	0.96	10		some excreta removal	intermediate access	5	0.5	lowest	1	24	5	165	married	female	3	no
10102831	brazil	4	4	6					40	3	-1.83	0		flush toilet	best access	3	0.5	2	3	17	6	152	married	male	1	yes
10102832	brazil	13	13	2					39	3.6	-0.91	12		flush toilet	best access	2	0.5	highest	3	35	16	149	married	male	2	no
10102833	brazil	4	4	6						2.9	-0.06	11		flush toilet	best access	7	0.5	lowest	1	40	1	170	married	female	4	no
10102834	brazil	7	7	4					38	2.8	-1.51	8		flush toilet	best access	3	0.5	lowest	2	21	11	155	married	male	1	yes
10102835	brazil	9	9	1					38	3.3	-0.37	6		flush toilet	best access	1	1	highest	5	25	16	157	married	male	1	yes
10102839	brazil	3	3	6					36	3	-0.79	8		flush toilet	best access	5	1	lowest	2	30	5	164	married	male	2	no
10102840	brazil	8	8	2					40	2.8	-2.86	11		flush toilet	best access	4	0.5	lowest	3	30	5	158	married	male	2	no
10102841	brazil	9	9	2					38	2.1	-2.32	7		flush toilet	best access	3	0.25	2	2	18	4	148	married	male	1	yes
10102847	brazil	7	7	3					39	3	-1.23	9		flush toilet	best access	1.5	1	2	3	27	4	160	married	male	2	no
10102849	brazil	8	8	2					39	3.7	0.21	11		flush toilet	best access	2	0.5	lowest	3	26	5	157	married	male	2	no
10102852	brazil	3	3	6					39	3.8	0.92	11		flush toilet	best access	2	0.3333333	highest	2	22	4	160	married	male	1	yes
10102855	brazil	7	7	3					40	3.2	0.12	11		flush toilet	best access	3	0.5	2	4	23	6	163	married	male	1	yes
10102859	brazil	7	7	3						2.9	-1.23	7		flush toilet	best access	3	1	2	1	17	4	152	married	male	1	yes
10102863	brazil	9	9	3						4.3	0.35	12		flush toilet	best access	1.5	0.5	highest	5	40	7	154	married	male	4	no
10102866	brazil	2	2	7					37	2.5	-1.5	6		flush toilet	best access	6	0.5	2	2	16	1	152	married	male	1	yes
10102867	brazil	0	0							3.4	-1.47	4		some excreta removal	best access	4		lowest	1	16	0	151	married	female	1	yes
10102875	brazil	8	8	2					40	4.9	1.32	11		flush toilet	best access	3	0.5	4	3	21	8	166	married	female	1	yes
10102876	brazil	7	7	4					39	3.5	-0.54	3		flush toilet	best access	2.5	0.25	2	3	16	4	165	married	male	1	yes
10102877	brazil	3	3	6					38	3.5	-1.48	9		flush toilet	best access	4	0.5	2	1	20	5	150	married	female	2	no
10102878	brazil	6	6	4					39	3.3	-1.45	11		some excreta removal	intermediate access	3	0.5	lowest	1	20	5	147	married	female	2	no
10102881	brazil	9	9	2					39	3.8	0.64	11		flush toilet	best access	2	0.3333333	highest	5	27	7	160	married	male	3	no
10102882	brazil	4	4							3.8	-0.56	8		flush toilet	intermediate access	4	0.6666667	lowest	2	38	6	156	married	female	2	no
10102883	brazil	7	7							3.4	-1.34	11		flush toilet	best access	3	0.25	lowest	2	29	9	153	married	male	1	yes
10102885	brazil	7	7	2					39	4.5	1.96	11		flush toilet	best access	1.666667	0.3333333	4	5	31	12	165	married	male	2	no
10102886	brazil	7	7	3					39	2.8	-1.03	11		flush toilet	best access	4	0.5	lowest	3	26	5	155	married	female	2	no
10102887	brazil	7	7	4					37	3.4	-2.44	5		flush toilet	intermediate access	5	1	2	1	33	3		married	male	4	no
10102891	brazil	2	2						39	2.8	0.64	7		flush toilet	best access	2	0.5	lowest	3	24	5	161	married	male	2	no
10102892	brazil	14	14	1					37	3.4	-2.98	7		flush toilet	best access	1.666667	0.3333333	3	5	38	15	146	married	male	2	no
10102893	brazil	6	6	3					36	2.7	-1.92	8		some excreta removal	worst access	3.5	0.5	lowest	2	25	7	153	married	female	3	no
10102894	brazil	4	4	3					31	1.6	-3.17	5		flush toilet	best access	3	1	2	3	26	5	151	married	female	4	no
10102895	brazil	5	5	3					42	3.6	-1.71	6		flush toilet	intermediate access	8	1	4	1	36	2	150	married	male	4	no
10102896	brazil	3	3	7					40	2.8	-2.23	3		flush toilet	intermediate access	6	0.5	lowest	1	30	5	146	married	female	4	no
10102897	brazil	5	5	2						1.9	-0.7	6		flush toilet	intermediate access	2.5	0.5	2	3	27	6	166	married	male	3	no
10102899	brazil	3	3	4					41	2.8	-3.01	8		flush toilet	best access	2.5	0.5	lowest	3	20	5	155	married	male	2	no
10102901	brazil	8	8	3					43	3.3	-0.18	7		flush toilet	best access	4	1	lowest	2	20	11	164	married	female	1	yes
10102906	brazil	7	7	4					40	2.9	-2.19	9		flush toilet	best access	3	0.5	2	2	28	7	146	married	male	1	yes
10200002	brazil	15	15						38	3.3	-0.79	15		flush toilet	best access	2.5	2	highest	3	33	13	163	married	female	2	no
10200003	brazil	6	6							2.5	-2.17	4		some excreta removal	best access	3.5	0.5	lowest	3	23	3	149	married	female	1	yes
10200005	brazil	5	5						40	2.9	-1.54	8		flush toilet	best access	3.5	0.5	lowest	2	25	5	154	unmarried	female	1	yes
10200008	brazil	15	15						40	2.9	-2.11	11		flush toilet	best access	1.5	0.5	2	3	26	11	152	married	male	1	yes
10200011	brazil	9	9						38	3.9	1.31	13		flush toilet	best access	2	1	highest	3	29	15	165	married	male	1	yes
10200014	brazil	13	13						39	3.4	-0.45	11		flush toilet	best access	3	0.5	4	3	33	10	165	married	male	4	no
10200017	brazil	9	9						40	3.5	-1.84	4		some excreta removal	intermediate access	6	1.5	lowest	1	24	5	154	married	female	3	no
10200019	brazil	9	9						40	3.7	-1.54	8		flush toilet	intermediate access	1.5	0.5	lowest	2	26	5	153	married	female	2	no
10200020	brazil	5	5						41	3	0.46	11		flush toilet	best access	6	0.5	2	2	29	7	167	married	male	4	no
10200026	brazil	8	8						38	3.8	0.59	9		flush toilet	best access	2.5	0.5	2	5	37	5	155	married	male	3	no
10200027	brazil	9	9						40	3.8	-0.2	11		flush toilet	best access	2.5	0.25	4	3	26	8	167	married	female	3	no
10200031	brazil	8	8							4.3	-0.66	11		flush toilet	best access	2.5	2	4	3	24	8	155	married	male	2	no
10200033	brazil	9	9						41	3.7	-1.27	12		flush toilet	best access	2	0.5	highest	3	28	5	151	married	female	2	no
10200036	brazil	4	4						40	4	-1.13	4		some excreta removal	intermediate access	8	0.5	lowest	1	27	2	154	married	male	4	no
10200038	brazil	3	3							4.2	-1.57	6		some excreta removal	intermediate access	3.5	0.5	lowest	3	27	3	164	married	male	4	no
10200044	brazil	8	8						42	3	-0.88	13		flush toilet	best access	1.5	1	4	3	30	17	162	married	female	1	yes
10200045	brazil	5	5						43	3.8	-0.22	11		flush toilet	best access	3	0.5	2	4	37	5	159	married	female	3	no
10200050	brazil	5	5							4.2	-1.82	8		flush toilet	best access	4	1.333333	lowest	3	23	4	155	married	male	3	no
10200051	brazil	12	12						37	2.9	1.15	10		flush toilet	best access	1.666667	0.3333333	lowest	5	26	7	161	married	female	1	yes
10200053	brazil	9	9						39	3.9	1.06	4		flush toilet	best access	4	0.5	2	2	18	7	151	married	male	1	yes
10200055	brazil	9	9						39	3.5	-0.09	8		flush toilet	best access	3.5	0.3333333	highest	4	29	20	168	married	male	4	no
10200059	brazil	13	13						42	3.4	0.35	15		flush toilet	best access	1.333333	0.5	highest	5	31	18	165	married	male	1	yes
10200060	brazil	7	7						42	3.7	0.38	10		flush toilet	best access	2	1	lowest	3	28	0	159	married	female	2	no
10200062	brazil	0	0							3.6	-0.94	8		flush toilet	best access	4	0.1428571	lowest	2	33	0	157	unmarried	female	4	no
10200063	brazil	3	3						40	5.1	0.67	10		flush toilet	best access	2.5	1	2	4	33	12	159	married	male	2	no
10200067	brazil	13	13						40	3.8	1.81	13		flush toilet	best access	1.5	1	4	3	22	10	163	married	male	1	yes
10200068	brazil	10	10						40	3.3	-1.09	11		flush toilet	best access	3	0.5	lowest	3	22	5	154	married	male	1	yes
10200070	brazil	8	8						37	3.2	-1.93	9		some excreta removal	intermediate access	4	0.5	lowest	1	26	3	149	married	male	2	no
10200071	brazil	7	7						39	4.2	-0.54	11		flush toilet	best access	2	0.5	4	3	26	10	150	married	male	2	no
10200073	brazil	7	7							3.1	-2.38	5		flush toilet	best access	2.5	0.3333333	4	3	27	3	149	married	male	2	no
10200074	brazil	6	6						38	2.6	-2.35	6		flush toilet	best access	4	1.5	lowest	2	24	4	143	married	male	1	yes
10200080	brazil	8	8						38	3.5	-0.86	10		flush toilet	best access	3	1	lowest	2	33	2	152	married	female	4	no
10200083	brazil	9	9						39	3.7	0.12	11		flush toilet	best access	1.333333	1	highest	5	34	16	170	married	male	1	yes
10200087	brazil	7	7						41	3.9	-2.05	11		flush toilet	intermediate access	2.5	0.5	lowest	2	24	7	158	married	male	4	no
10200089	brazil	7	7						40	2.6	0.2	11		flush toilet	best access	3.5	1	highest	3	27	12	145	married	female	2	no
10200091	brazil	9	9						40	2.8	-1.57	4		flush toilet	best access	4	0.6666667	lowest	1	30	0	150	married	female	2	no
10200092	brazil	12	12						39	2.8	-0.81	11		flush toilet	best access	2	0.5	2	4	32	5	161	married	female	2	no
10200095	brazil	6	6						39	2.8	-1.17	13		some excreta removal	intermediate access	4	0.2	lowest	1	19	6	153	married	female	2	no
10200096	brazil	4	4						39	3.2	-1.06	11		some excreta removal	worst access	2	0.5	lowest	2	23	3	165	married	male	3	no
10200099	brazil	8	8						39	3.5	-0.13	14		flush toilet	best access	2.5	1	highest	3	25	16	166	married	male	2	no
10200101	brazil	5	5							3.1	0.58	6		flush toilet	best access	3	0.5	3	4	35	13	162	married	male	4	no
10200104	brazil	3	3						41	3.8	0.03	10		some excreta removal	intermediate access	1.666667	0.5	highest	5	37	3	165	married	female	3	no
10200108	brazil	3	3							3.7	-0.52	8		flush toilet	best access	2	0.5	lowest	3	26	13	148	married	male	2	no
10200110	brazil	5	5							3.3	-0.19	9		flush toilet	best access	0.6666667	1	lowest	5	21	3	159	married	female	2	no
10200112	brazil	15	15						40	3.8	-0.21	15		flush toilet	best access	1.5	0.5	4	4	24	13	169	married	male	1	yes
10200114	brazil	4	4						38	3.4	-0.27	8		flush toilet	intermediate access	3	0.3333333	2	3	29	5	160	married	female	4	no
10200115	brazil	6	6						38	3.7	-1.6	11		flush toilet	intermediate access	2.5	0.5	lowest	3	19	3	150	married	male	3	no
10200118	brazil	10	10							2.8	-1.79	1		some excreta removal	worst access	3	0.5	lowest	1	22	0	148	married	female	1	yes
10200119	brazil	9	9							3.1	-1.77	11		flush toilet	best access	2.5	1	2	3	25	11	146	married	female	2	no
10200126	brazil	10	10						38	3.3	-1.24	6		flush toilet	best access	2	0.3333333	2	5	30	5	143	married	male	4	no
10200128	brazil	3	3						38	3.5	-1.91	11		flush toilet	intermediate access	3	0.5	lowest	1	15	2	150	married	male	1	yes
10200133	brazil	3	3							3.6	-1	4		flush toilet	worst access	4	0.5	lowest	1	18	2	153	married	female	2	no
10200134	brazil	8	8						39	3.6	-1.61	3		flush toilet	best access	4	0.5	2	2	18	2	153	married	male	2	no
10200136	brazil	7	7						40	2.7	-0.69	11		flush toilet	best access	1.5	1	2	3	17	6	153	married	female	1	yes
10200141	brazil	5	5						39	3.7	1.22	11		flush toilet	best access	3	0.1428571	2	4	17	7	171	married	male	1	yes
10200142	brazil	0	0							3	-1.43	5		flush toilet	intermediate access	15	0.2222222	lowest	1	18	3	156	unmarried	female	2	no
10200143	brazil	7	7						38	2.9	-2.37	6		flush toilet	best access	1.5	0.5	2	4	20	6	150	married	female	1	yes
10200148	brazil	9	9						40	3.2	-0.3	11		flush toilet	best access	1.5	0.25	2	3	17	8	158	married	female	1	yes
10200149	brazil	18	18						40	3.3	0.12	11		flush toilet	best access	1.666667	0.3333333	highest	5	34	16	157	married	male	2	no
10200151	brazil	9	9						41	2.8	-0.32	11		flush toilet	best access	6	1	lowest	2	24	4	163	married	female	4	no
10200152	brazil	7	7							3.6	-0.33	11		flush toilet	best access	3	0.5	lowest	2	20	8	154	married	male	1	yes
10200153	brazil	9	9							3.1	-1.73	4		flush toilet	best access	4	0.5	2	2	28	4	155	married	male	3	no
10200154	brazil	0	0							3	-5.34	4		flush toilet	intermediate access	5	0.5	lowest	1	18	0	162	unmarried	male	2	no
10200157	brazil	6	6						42	3.5	0.01	11		flush toilet	best access	1.666667	0.3333333	3	5	34	5	150	married	female	3	no
10200161	brazil	5	5						42	2.8	-1.69	4		some excreta removal	worst access	3	1	lowest	1	18	3	151	married	male	2	no
10200163	brazil	1	1							4	-0.12	4		some excreta removal	best access	3	1	lowest	1	28	0	151	married	male	3	no
10200164	brazil	10	10						39	2.7	-0.92	15		flush toilet	best access	2	0.5	2	3	26	9	157	married	female	2	no
10200165	brazil	15	15						37	3.1	-0.56	12		flush toilet	best access	1.666667	0.5	highest	5	31	9	150	married	male	3	no
10200166	brazil	5	5						40	3.3	-0.57	11		flush toilet	best access	2	0.3333333	2	3	23	7	160	married	female	2	no
10200169	brazil	15	15						41	2.9	1.7	11		flush toilet	best access	1.5	1	4	3	22	9	167	married	male	1	yes
10200172	brazil	7	7						40	3.7	-1.19	10		flush toilet	best access	1.5	0.5	lowest	2	31	4	154	married	male	4	no
10200173	brazil	9	9						39	3.1	-2.47	13		flush toilet	best access	2.5		highest	5	25	8	148	married	female	3	no
10200178	brazil	8	8						42	3.1	-0.8	6		flush toilet	best access	6	0.5	lowest	2	32	0	168	married	female	4	no
10200179	brazil	9	9						40	3.8	-2.13	5		flush toilet	best access	5	1	lowest	2	22	7	164	married	female	3	no
10200180	brazil	4	4						41	3.1	-0.67	6		some excreta removal	intermediate access	5	0.5	lowest	1	25	3	149	married	female	3	no
10200181	brazil	8	8						38	2.6	-2.44	11		flush toilet	best access	3	0.5	2	2	27	2	160	married	male	1	yes
10200182	brazil	9	9						37	2.6	1.7	15		flush toilet	best access	2.5	0.3333333	4	4	31	17	165	married	female	3	no
10200188	brazil	10	10						38	3.6	0.14	11		flush toilet	best access	3	0.5	2	5	24	6	152	married	male	4	no
10200190	brazil	9	9						39	2.9	-0.87	13		flush toilet	best access	1.666667		highest	5	32	18		married	female	1	yes
10200191	brazil	14	14							4.1	-0.86	11		flush toilet	best access	3	0.5	highest	3	31	5		married	male	4	no
10200192	brazil	9	9						40	3.1	-1.28	14		flush toilet	best access	3		lowest	2	21	5	153	married	female	1	yes
10200194	brazil	9	9						40	3.5	0.08	11		flush toilet	best access	2.5	0.5	lowest	3	30	3	154	married	male	2	no
10200195	brazil	8	8						40	3	-0.89	11		flush toilet	best access	2	0.5	4	4	28	16	157	married	female	2	no
10200198	brazil	8	8						40	3.7	0.45	11		flush toilet	best access	2.5	0.5	lowest	5	29	5	164	married	male	2	no
10200200	brazil	7	7							3.4	-0.27	16		flush toilet	best access	1	1.5	highest	5	19	13	163	married	male	1	yes
10200203	brazil	8	8						39	3.7	1.04	5		flush toilet	best access	2	0.5	2	3	30	5	154	married	male	3	no
10200204	brazil	7	7						38	2.9	-1.19	10		flush toilet	best access	1.5	0.5	2	4	18	5	164	married	female	1	yes
10200208	brazil	8	8						38	2.8	-3.01	10		some excreta removal	worst access	3.5	1	unemployed	1	29	2	150	married	male	4	no
10200210	brazil	8	8							2.3	-1.52	11		flush toilet	best access	2.5	0.25	2	4	21	8	155	married	female	1	yes
10200211	brazil	9	9						38	2.5	-1.89	11		flush toilet	best access	3.5	0.6666667	3	3	25	8	156	married	male	2	no
10200214	brazil	6	6							3.3	-0.57	4		some excreta removal	intermediate access	5	1	2	1	33	6	152	married	female	4	no
10200215	brazil	9	9						39	2.3	-2.81	9		flush toilet	intermediate access	4	1	2	1	25	6	155	married	male	2	no
10200219	brazil	4	4						40	3.5	-1.91	13		flush toilet	best access	2.5	0.5	lowest	3	35	3	154	married	male	4	no
10200220	brazil	0	0							2.8	-4.98	0		some excreta removal	worst access	6	3	lowest	1	28	1	156	unmarried	male	4	no
10200221	brazil	7	7						40	4.3	-0.18	9		flush toilet	best access	4	0.5	4	3	21	8	164	married	male	2	no
10200224	brazil	7	7						41	3.7	2.06	14		flush toilet	best access	1.666667	0.5	lowest	5	21	5	164	married	male	1	yes
10200225	brazil	13	13						39	3.6	-0.48	14		flush toilet	best access	1.333333		highest	5	28	14	167	married	male	2	no
10200227	brazil	8	8						39	3.8	-0.54	13		flush toilet	best access	1.5	0.5	highest	5	33	16	156	married	male	2	no
10200228	brazil	7	7						42	2.4	-2.7	11		flush toilet	best access	1.666667	0.5	highest	5	27	17	164	married	male	3	no
10200229	brazil	4	4						40	3.8	0.3	11		flush toilet	best access	2.5	1	2	4	27	16	161	married	female	2	no
10200232	brazil	6	6						41	3.1	-0.3	7		flush toilet	best access	2	0.5	2	3	23	7	158	married	male	2	no
10200233	brazil	7	7							2.8	-2	11		flush toilet	best access	3	0.5	2	1	19	6	156	married	female	1	yes
10200234	brazil	7	7							4.5	-0.83	4		some excreta removal	intermediate access	5.5	1	lowest	2	32	0	159	married	male	4	no
10200235	brazil	10	10							3.3	-0.35	11		flush toilet	best access	1.666667	0.5	lowest	3	35	5	165	married	male	3	no
10200236	brazil	2	2							2.9	-1.42	5		no toilet	worst access	5	0.3333333	lowest	1	23	0	153	married	female	4	no
10200237	brazil	11	11						40	3.9	-0.66	12		flush toilet	best access	1.666667	0.5	3	5	38	9	156	married	male	3	no
10200238	brazil	8	8						40	3.3	-1.5	11		some excreta removal	best access	4	0.5	lowest	2	28	0	150	married	female	2	no
10200239	brazil	8	8						40	3	0.68	11		some excreta removal	best access	3	0.5	2	2	25	0	164	married	female	1	yes
10200240	brazil	14	14						39	3.6	-0.42	13		flush toilet	best access	2		highest	5	33	16	155	married	male	3	no
10200244	brazil	0	0						41	3.8	-1.22	6		flush toilet	intermediate access	5.5	0.6666667	lowest	2	29	6	150	married	male	4	no
10200248	brazil	6	6						40	2.9	-0.65	7		flush toilet	best access	3.5	1	2	4	15	3	158	married	male	1	yes
10200254	brazil	5	5						38	3.1	-0.68	13		flush toilet	best access	2.5	0.5	lowest	3	45	5	156	married	male	4	no
10200255	brazil	12	12						41	2.5	-2.48	9		flush toilet	best access	2.5	1	lowest	3	27	5	151	married	male	3	no
10200256	brazil	6	6						42	3.3	0.14	11		some excreta removal	intermediate access	5	0.5	4	1	35	17	157	married	female	2	no
10200260	brazil	7	7						42	4.2	0.37	11		flush toilet	best access	2.5	0.3333333	lowest	3	27	4	160	married	female	3	no
10200261	brazil	14	14						40	3	-1.52	11		flush toilet	best access	2.5	1	highest	5	25	15	156	married	female	2	no
10200263	brazil	9	9						39	4	-0.59	8		flush toilet	best access	2	0.5	highest	3	29	3	153	married	male	2	no
10200266	brazil	6	6						40	3.3	0.09	11		flush toilet	best access	1.5	0.3333333	highest	4	19	6	173	married	male	1	yes
10200268	brazil	15	15						37	4.4	1.41	11		flush toilet	best access	2	0.25	highest	5	28	12	166	married	male	1	yes
10200274	brazil	6	6							3.7	0.9	11		flush toilet	best access	2.5	0.2	4	3	17	8	163	unmarried	female	1	yes
10200275	brazil	10	10						41	3.8	1.39	9		flush toilet	best access	1.666667	0.3333333	2	5	29	5	165	married	female	2	no
10200276	brazil	9	9						42	3.4	-0.61	11		flush toilet	best access	3	0.5	2	2	22	4	149	married	female	2	no
10200278	brazil	4	4						42	3.5	-2.29	7		some excreta removal	best access	2.5	1	lowest	2	26	4	154	unmarried	female	3	no
10200281	brazil	2	2							3.8	0.63	11		flush toilet	intermediate access	2	1	lowest	1	24	9	159	married	male	2	no
10200287	brazil	9	9						40	3.4	0.35	6		some excreta removal	intermediate access	4	0.2	lowest	1	30	0	152	married	male	3	no
10200289	brazil	5	5							3.7	-2.44	4		some excreta removal	intermediate access	4.5	0.5	lowest	1	37	0	163	married	female	4	no
10200291	brazil	1	1							3	-4.42	7		flush toilet	best access	5.333333	1	lowest	3	21	2	149	married	female	2	no
10200293	brazil	6	6							3.5	-1.21	11		some excreta removal	worst access	3	0.5	lowest	1	16	7	162	married	female	1	yes
10200299	brazil	5	5						40	2	-3.02	1		some excreta removal	worst access	3	1	lowest	1	35	5	149	married	male	4	no
10200300	brazil	0	0						40	3.5	-0.76	11		flush toilet	best access	3	0.5	lowest	2	19	4	159	unmarried	male	2	no
10200301	brazil	9	9						39	3.8	0.42	11		flush toilet	best access	2.5	0.5	4	4	35	5	165	married	female	4	no
10200304	brazil	5	5						37	2.5	0.78	11		flush toilet	intermediate access	2.333333	0.5	4	4	28	10	164	married	female	2	no
10200305	brazil	9	9						38	3.8	0.58	5		flush toilet	best access	3	0.5	2	2	33	5	159	married	female	4	no
10200306	brazil	4	4						40	2.5	-1.71	4		flush toilet	intermediate access	1.5		lowest	2	30	4	162	married	female	1	yes
10200309	brazil	9	9						43	3.2	-1.21	11		flush toilet	best access	2	0.5	lowest	3	28	3	162	married	female	2	no
10200310	brazil	0	0							2.9	-1.49	5		some excreta removal	intermediate access	7		lowest	1	22	3	153	married	female	4	no
10200315	brazil	6	6							2.9	-1.65	7		some excreta removal	best access	4	0.5	2	1	21	4		married	male	2	no
10200317	brazil	8	8						43	3.9	0.28	8		flush toilet	best access	3	0.1428571	lowest	2	19	7	163	married	male	2	no
10200320	brazil	8	8						36	3.4	0.31	11		flush toilet	best access	1.5	0.5	lowest	3	27	10	164	married	female	1	yes
10200322	brazil	7	7						38	2.8	-1.32	11		some excreta removal	intermediate access	5		2	1	29	5	157	married	female	3	no
10200323	brazil	6	6						38	3.4	-2.12	11		flush toilet	best access	4		lowest	2	25	7	158	married	female	2	no
10200324	brazil	8	8						40	3.3	-2.14	4		some excreta removal	intermediate access	5	1	lowest	1	21	4	150	married	female	4	no
10200326	brazil	9	9						39	4.2	0.46	10		some excreta removal	best access	4	0.5	lowest	2	27	2	154	married	male	3	no
10200328	brazil	4	4							3.5	-1.26	8		flush toilet	intermediate access	2.5	1	lowest	3	16	2	155	married	male	1	yes
10200336	brazil	5	5							3	-1.99	5		flush toilet	intermediate access	4		lowest	1	19	0	152	married	male	1	yes
10200338	brazil	6	6						39	3.8	-0.73	11		some excreta removal	intermediate access	5		3	1	27	5	156	married	male	3	no
10200339	brazil	27	27						40	2.8	-1	13		flush toilet	best access	1	1	highest	3	28	16	154	married	female	1	yes
10200341	brazil	3	3							3.4	-2.79	5		flush toilet	intermediate access	3	0.5	lowest	1	28	6	155	married	female	3	no
10200342	brazil	6	6						36	3	0.59	6		flush toilet	intermediate access	4	0.1428571	lowest	1	19	5	156	married	female	1	yes
10200343	brazil	6	6						42	4	-1.37	4		some excreta removal	intermediate access	7	0.5	lowest	1	25	4	158	married	male	3	no
10200346	brazil	6	6						38	3.3	0.18	11		flush toilet	best access	3		2	3	30	6	152	married	female	4	no
10200353	brazil	9	9						39	3.4	-1.25	11		flush toilet	best access	1.25	0.3333333	lowest	5	41	12	160	married	male	4	no
10200354	brazil	5	5						40	3.7	-0.53	11		flush toilet	best access	1.333333	0.5	highest	5	36	12	165	married	male	2	no
10200357	brazil	8	8						40	3.5	-0.51	8		flush toilet	best access	6		4	2	23	4	161	married	male	2	no
10200362	brazil	0	0							3.3	-0.76	8		no toilet	intermediate access	5	1.5	lowest	1	22	0	159	married	male	4	no
10200363	brazil	7	7						42	3.6	0.86	11		flush toilet	intermediate access	6	0.5	lowest	1	30	8	147	married	male	4	no
10200364	brazil	5	5						42	3	-2.92	4		flush toilet	best access	3	0.5	lowest	2	34	0	150	married	male	1	yes
10200366	brazil	7	7						41	3.3	-0.03	6		flush toilet	best access	4	0.5	lowest	2	20	5	156	married	female	2	no
10200368	brazil	8	8						38	3.1	-0.06	11		flush toilet	best access	3	0.5	lowest	2	18	5		married	female	1	yes
10200374	brazil	7	7						40	3	-1.18	4		flush toilet	best access	1.5	0.5	highest	5	34	16	169	married	male	2	no
10200376	brazil	6	6						41	3.3	0.41	11		flush toilet	best access	1.333333	0.5	highest	5	30	8	158	unmarried	male	1	yes
10200377	brazil	9	9						38	2.9	-2.81	4		some excreta removal	best access	8	0.5	lowest	1	42	3	148	unmarried	female	4	no
10200383	brazil	6	6							3.5	-1.36	0		flush toilet	best access	3	0.5	lowest	1	20	1	143	married	female	2	no
10200384	brazil	7	7						41	3.7	-0.08	11		flush toilet	best access	3	0.5	2	3	37	4	154	married	female	4	no
10200386	brazil	5	5							2.7	0.2	14		flush toilet	best access	2	0.5	2	3	31	12	157	married	male	2	no
10200389	brazil	10	10						43	3.4	-1.38	8		some excreta removal	worst access	4	0.6666667	lowest	1	24	0	154	married	male	1	yes
10200393	brazil	8	8						36	2.8	0.15	11		flush toilet	best access	1	0.5	highest	5	16	11	166	married	female	1	yes
10200394	brazil	7	7							2.6	-1.87	11		flush toilet	best access	2	1	lowest	3	21	8	161	married	male	2	no
10200396	brazil	10	10						37	3.2	0.53	11		some excreta removal	best access	2.5	0.5	lowest	3	23	7	153	married	female	3	no
10200398	brazil	0	0							2.5	-1.74	4		flush toilet	best access	2	0.6666667	lowest	2	18	5	151	unmarried	male	1	yes
10200399	brazil	10	10						40	3.7	1.52	12		flush toilet	best access	1.5	0.5	4	4	19	11	162	married	female	1	yes
10200406	brazil	6	6							3.3	-0.13	11		some excreta removal	intermediate access	3	1	lowest	1	25	5	158	married	male	1	yes
10200412	brazil	8	8						41	3.2	-1.93	6		flush toilet	best access	1.666667	1	4	5	27	5	155	unmarried	male	2	no
10200413	brazil	7	7						41	4	0.4	11		flush toilet	best access	2	0.5	lowest	3	28	4	156	married	female	2	no
10200414	brazil	9	9						41	3.7	0.84	11		flush toilet	best access	2	1	3	3	21	7	155	married	female	1	yes
10200416	brazil	12	12						40	3.8	-1.02	11		flush toilet	best access	2	0.5	4	3	29	6	158	married	male	2	no
10200420	brazil	7	7							3.4	-0.64	11		flush toilet	best access	3	0.5	2	2	23	12	159	married	male	1	yes
10200427	brazil	0	0							2.1	-1.65	7		flush toilet	best access	2	0.2222222	2	3	21	9	161	unmarried	male	1	yes
10200430	brazil	4	4						38	2.1	-0.88	1		some excreta removal	best access	2	0.5	lowest	2	24	7	167	married	female	2	no
10200432	brazil	18	18						39	3	1.73	16		flush toilet	best access	0.75	0.5	highest	5	36	16	168	married	female	1	yes
10200435	brazil	4	4						41	3.3	0.19	11		flush toilet	best access	1.5		lowest	3	19	3	158	married	male	1	yes
10200436	brazil	7	7						40	3.6	-1.98	8		flush toilet	best access	1.333333	0.6666667	3	5	31	8	161	married	male	2	no
10200437	brazil	5	5						40	3.2	-1.04	11		flush toilet	best access	1.666667	0.5	highest	5	38	16	151	married	male	3	no
10200438	brazil	9	9						39	3.1	-0.96	11		flush toilet	best access	3	0.5	2	3	33	5	155	married	female	1	yes
10200447	brazil	10	10						40	3.6	-0.93	13		flush toilet	best access	3	0.5	2	3	40	4	157	married	male	1	yes
10200448	brazil	6	6						38	3.2	-1.01	10		flush toilet	best access	2	0.5	lowest	3	33	5	162	married	male	2	no
10200449	brazil	5	5						40	3.4	0.14	7		some excreta removal	intermediate access	4	0.25	lowest	1	25	4	163	married	female	2	no
10200450	brazil	1	1							2.7	-2.24	11		some excreta removal	intermediate access	8	1	lowest	1	29	3	150	married	female	4	no
10200451	brazil	1	1						39	3.2	0.02	11		flush toilet	best access	5	1	lowest	1	18	7	166	unmarried	female	1	yes
10200452	brazil	6	6							3.5	-1.21	5		some excreta removal	intermediate access	4	1	unemployed	1	26	5	155	married	male	3	no
10200453	brazil	5	5						34	2.3	-3.11	8		some excreta removal	worst access	4	0.6666667	lowest	1	16	4	158	married	female	1	yes
10200454	brazil	0	0						40	3.4	-0.86	9		flush toilet	best access	3	0.5	lowest	3	29	7	167	married	male	3	no
10200455	brazil	3	3							2.5	-1.64	4		flush toilet	best access	2	1.5	2	4	24	6	156	married	male	4	no
10200460	brazil	5	5							2.3	-1.95	11		flush toilet	best access	2.5	0.5	lowest	3	40	1	151	married	male	4	no
10200461	brazil	2	2						40	3.7	-1.07	5		some excreta removal	best access	3	0.5	lowest	3	21	4	152	unmarried	female	4	no
10200463	brazil	7	7							3.3	-1.46	6		some excreta removal	best access	2.5	0.25	lowest	3	22	8	152	married	male	2	no
10200467	brazil	3	3						38	2.9	-1.28	7		some excreta removal	intermediate access	3	0.5	lowest	2	18	5	170	unmarried	female	1	yes
10200470	brazil	11	11						38	3.2	-1.26	9		flush toilet	intermediate access	5	0.5	lowest	2	21	7	146	married	male	3	no
10200472	brazil	8	8						38	2.8	-1.56	11		flush toilet	intermediate access	3	1	lowest	2	25	4	162	married	female	1	yes
10200473	brazil	2	2							3	-0.48	9		flush toilet	best access	2.666667	0.2	2	4	16	4	159	married	male	2	no
10200474	brazil	0	0						37	2.7	-2.37	11		flush toilet	best access	2	1	lowest	3	19	4	151	married	male	1	yes
10200476	brazil	5	5						42	3.4	-1.01	12		flush toilet	best access	1.666667	0.5	highest	5	32	5	147	married	male	2	no
10200477	brazil	10	10						41	3.3	-0.74	11		some excreta removal	best access	3	0.5	2	3	42	9	152	married	female	4	no
10200478	brazil	14	14						39	3.8	-0.93	8		some excreta removal	intermediate access	5	1	2	1	27	3	156	married	female	2	no
10200480	brazil	12	12						39	3.6	0.02	13		flush toilet	best access	3	0.5	4	2	16	8	161	married	female	1	yes
10200482	brazil	0	0						40	2.9	-1.57	9		flush toilet	best access	5	1	2	2	26	5	141	married	female	2	no
10200483	brazil	0	0						39	2.5	-1.94	6		some excreta removal	worst access	4	1	lowest	1	27	3	151	married	female	3	no
10200485	brazil	0	0							1.4	-2.78	0		flush toilet	best access	2	1	lowest	2	24	0	155	married	male	1	yes
10200488	brazil	9	9						41	3.1	-2.27	12		flush toilet	best access	3	2	2	3	22	5	146	married	female	1	yes
10200493	brazil	14	14						40	3.1	-0.74	14		flush toilet	best access	2.5	1	highest	5	27	12	152	married	female	3	no
10200495	brazil	1	1						38	2.8	-2.05	7		some excreta removal	intermediate access	2.5	1	lowest	2	28	7	159	married	male	3	no
10200497	brazil	12	12						39	3.4	-1.32	14		flush toilet	best access	1.666667	0.5	highest	4	32	16	150	married	female	3	no
10200499	brazil	0	0						41	3.8	-1.77	8		flush toilet	best access	8	0.1428571	2	2	26	5	150	married	male	4	no
10200500	brazil	0	0							1.5	-2.48	1		some excreta removal	intermediate access	2.666667	0.4	lowest	2	18	5	147	married	male	1	yes
10200501	brazil	10	10						38	3.4	0.33	11		flush toilet	best access	3	0.5	lowest	3	22	9	150	married	male	1	yes
10200503	brazil	5	5						41	4.1	1.21	13		flush toilet	best access	1.333333	0.3333333	2	5	27	12	172	married	male	2	no
10200504	brazil	10	10						40	3.8	-1.05	8		flush toilet	best access	3	0.5	lowest	3	29	9	159	married	male	3	no
10200509	brazil	4	4						41	2.9	-0.17	12		flush toilet	intermediate access	2	0.5	2	3	29	5	156	married	female	2	no
10200513	brazil	5	5						38	1.8	-1.78	10		some excreta removal	intermediate access	4	1.5	highest	1	23	7	165	married	male	1	yes
10200514	brazil	0	0							2.8	-3.43	6		some excreta removal	intermediate access	5		lowest	2	17	2	145	married	female	1	yes
10200516	brazil	9	9							3.2	-0.48	11		flush toilet	best access	2	0.5	3	3	42	8	157	married	female	2	no
10200517	brazil	0	0							1.2	-1.81	13		flush toilet	best access	4.5	0.2	lowest	3	19	6	160	unmarried	female	1	yes
10200520	brazil	10	10						40	3.6	-0.24	8		some excreta removal	intermediate access	2.5	0.5	2	2	27	2	155	married	male	2	no
10200521	brazil	0	0							3.7	-0.56	4		some excreta removal	best access	2.666667	1	lowest	2	28	0	155	married	female	4	no
10200522	brazil	9	9						41	4.2	2.06	11		flush toilet	best access	1.5	0.5	2	4	25	11	162	married	male	1	yes
10200523	brazil	9	9						38	3.7	0.64	15		flush toilet	best access	2	2	4	4	26	17	158	married	female	2	no
10200524	brazil	4	4							3	-3.26	8		some excreta removal	worst access	10	0.5	lowest	1	30	4	153	married	female	4	no
10200526	brazil	7	7						39	2.8	-1.26	1		flush toilet	best access	5	0.5	lowest	1	31	4	163	married	female	3	no
10200527	brazil	5	5						36	1.5	-1.78	8		flush toilet	best access	2	0.6666667	2	4	30	8	154	married	female	1	yes
10200535	brazil	9	9						40	3.3	-1.26	11		flush toilet	best access	2.5	0.5	highest	3	31	17	157	married	male	2	no
10200538	brazil	0	0						40	3.3	0.07	8		flush toilet	best access	3	1	lowest	2	22	5	153	married	female	1	yes
10200541	brazil	5	5						39	3.6	0.98	5		some excreta removal	best access	4	0.5	lowest	1	30	0	155	married	male	2	no
10200542	brazil	9	9						40	3.3	-1.77	7		flush toilet	best access	1.5	1	2	4	22	8	152	married	male	1	yes
10200544	brazil	5	5						36	2.8	-1.58	7		some excreta removal	best access	3	0.4	lowest	1	16	6	157	married	female	1	yes
10200546	brazil	7	7							3.2	-0.93	14		flush toilet	best access	3		lowest	4	16	8	161	married	female	1	yes
10200551	brazil	1	1						39	3.7	-2.3	9		flush toilet	intermediate access	6		lowest	1	27	4	157	married	male	4	no
10200554	brazil	7	7							2.7	-3.9	6		flush toilet	best access	2	0.6666667	lowest	2	25	1	149	married	female	2	no
10200555	brazil	10	10						37	2.9	-0.19	12		flush toilet	best access	2	0.5	4	4	32	12	164	married	male	2	no
10200558	brazil	12	12						38	3.2	0.94	11		flush toilet	best access	1.666667	0.5		5	29	12	156	married	male	2	no
10200559	brazil	12	12						38	3	0.26	11		flush toilet	best access	1.666667	0.5	highest	5	29	12	156	married	male	2	no
10200560	brazil	4	4							2.7	-3.5	5		flush toilet	best access	5	1	lowest	2	29	4	150	married	male	3	no
10200563	brazil	0	0							3.3	-1.16	11		flush toilet	best access	6		2	1	21	0	151	married	female	4	no
10200566	brazil	1	1						42	3.3	-1.82	5		some excreta removal	best access	3	0.5	2	3	33	2	153	married	female	4	no
10200567	brazil	7	7						37	2.4	-0.69	11		flush toilet	best access	3	0.5	2	3	32	14	158	married	female	1	yes
10200569	brazil	4	4						41	3.5	-1.54	7		flush toilet	best access	6	1	lowest	1	27	5	153	married	female	4	no
10200570	brazil	7	7						41	3.1	-0.45	11		flush toilet	best access	4	0.5	2	3	20	7	151	married	female	1	yes
10200575	brazil	7	7						38	3.3	-1.13	12		flush toilet	best access	3	2	highest	2	25	13	159	unmarried	female	1	yes
10200579	brazil	2	2						39	3.3	-1.33	11		flush toilet	best access	3	1	lowest	3	26	0	155	married	female	4	no
10200581	brazil	6	6							3.4	-0.13	5		flush toilet	intermediate access	3	2	lowest	1	18	3	150	married	female	2	no
10200582	brazil	12	12						40	2.7	-0.23	11		flush toilet	best access	2	0.5	2	3	37	4		married	female	3	no
10200586	brazil	6	6						40	3.8	2.12	10		flush toilet	best access	2	0.6666667	highest	4	34	12	179	married	male	3	no
10200590	brazil	8	8						39	3.5	-2.7	8		flush toilet	best access	2	0.5	2	3	23	3	162	married	male	2	no
10200591	brazil	0	0						41	2.8	-3.42	0		some excreta removal	intermediate access	5	1	lowest	1	19	0	160	married	male	3	no
10200595	brazil	9	9						39	3.2	-1.26	10		some excreta removal	intermediate access	5	0.5	2	1	26	6	151	married	female	3	no
10200597	brazil	6	6						43	2.8	0.31	11		flush toilet	best access	4	0.5	2	2	31	2	156	married	female	2	no
10200599	brazil	9	9							3.2	-1.32	5		flush toilet	best access	4	0.5	4	3	31	4	160	married	male	2	no
10200600	brazil	9	9						40	3.2	-1.5	15		flush toilet	best access	1	1	highest	5	28	16	163	married	male	1	yes
10200601	brazil	5	5						40	2.8	-0.41	13		flush toilet	best access	3	0.5	4	3	19	10	156	married	male	1	yes
10200602	brazil	7	7						40	4.1	0.91	14		flush toilet	best access	1	0.6666667	2	5	24	5	154	married	female	2	no
10200604	brazil	8	8						38	3.2	0.24	8		flush toilet	best access	2.333333	0.25	3	4	38	8	160	married	male	4	no
10200605	brazil	6	6						38	4	0.78	8		flush toilet	best access	1.666667	0.25	lowest	5	29	5	165	married	male	1	yes
10200606	brazil	8	8						36	3	-0.82	6		flush toilet	intermediate access	3	0.5	2	3	25	2	150	married	female	4	no
10200609	brazil	9	9						39	3.7	0.25	11		flush toilet	best access	4	0.5	2	2	30	9	155	married	male	2	no
10200611	brazil	8	8						42	3.2	-1.1	8		flush toilet	intermediate access	5	1	lowest	2	27	4	157	married	female	3	no
10200615	brazil	5	5						37	3.2	-0.26	6		flush toilet	best access	3	1	lowest	3	21	7	161	married	male	2	no
10200617	brazil	8	8						41	2.5	-4.23	8		some excreta removal	intermediate access	2.5	1	lowest	2	18	4	155	married	female	1	yes
10200619	brazil	9	9						39	3.2	1.08	15		flush toilet	best access	1.333333	0.5	highest	5	24	14	160	married	female	1	yes
10200620	brazil	9	9						39	4.2	-0.09	15		flush toilet	best access	1.5	0.2	lowest	3	23	4	158	married	male	1	yes
10200621	brazil	9	9						38	2.7	-0.39	12		flush toilet	best access	2	1	4	2	40	8	152	married	female	2	no
10200622	brazil	10	10						39	2.6	0.16	11		flush toilet	best access	2.5	0.5	lowest	3	31	0	153	married	male	2	no
10200623	brazil	12	12						38	4.1	-0.92	7		flush toilet	best access	2	0.25	2	5	26	6	161	married	female	4	no
10200626	brazil	8	8						38	3.3	0.34	11		flush toilet	best access	1.25	1	highest	5	27	11	159	married	female	2	no
10200629	brazil	9	9						40	3.3	-0.73	11		flush toilet	best access	4	1	highest	2	29	4	157	married	male	2	no
10200630	brazil	6	6						38	2.3	-1.06	9		some excreta removal	best access	3	0.5	lowest	1	20	3	161	unmarried	male	1	yes
10200632	brazil	4	4						38	3.2	-3.45	0		no toilet	worst access	6	1	lowest	1	24	5	155	married	male	3	no
10200634	brazil	10	10						42	3.3	0	11		flush toilet	best access	2.5	0.25	lowest	3	29	5	160	married	male	1	yes
10200637	brazil	7	7						38	2.7	-0.6	12		flush toilet	best access	2	0.5	2	3	19	11	156	married	female	2	no
10200638	brazil	6	6						39	3.3	0.02	8		some excreta removal	intermediate access	5	1	lowest	1	34	1	148	married	male	2	no
10200639	brazil	8	8						39	3.2	-1.86	7		flush toilet	best access	3	1.5	lowest	3	14	4	154	married	female	1	yes
10200640	brazil	0	0						43	2.8	-1.68	7		flush toilet	best access	3.5	3	lowest	2	30	0		married	female	4	no
10200646	brazil	9	9						39	3.3	0.43	11		flush toilet	best access	2	1	4	3	33	5	159	married	male	2	no
10200647	brazil	7	7						40	3	1.9	11		flush toilet	best access	2	0.5	highest	3	29	3	158	married	female	2	no
10200650	brazil	10	10						39	3.5	1.21	11		flush toilet	best access	1.666667	0.5	2	5	32	5	167	married	male	3	no
10200651	brazil	4	4						40	2.5	-0.24	11		flush toilet	intermediate access	4		2	1	25	5	155	unmarried	male	3	no
10200654	brazil	5	5						41	2.1	-2.84	10		some excreta removal	best access	3	0.5	lowest	1	32	3	153	married	male	4	no
10200658	brazil	9	9						39	4	-0.52	13		flush toilet	best access	1.666667	0.5	highest	5	28	13	151	married	female	3	no
10200660	brazil	8	8						40	2.9	0.4	11		flush toilet	best access	2.5	0.3333333	4	4	35	3	162	married	female	3	no
10200661	brazil	6	6						38	3.3	-1	7		flush toilet	best access	3.5	0.3333333	2	3	33	5	155	married	female	4	no
10200663	brazil	4	4							3	-0.77	5		no toilet	worst access	4	0.5	lowest	1	21	3	138	unmarried	female	2	no
10200664	brazil	7	7						42	3.2	0.68	13		flush toilet	best access	1.333333	1	highest	5	26	16	168	married	female	2	no
10200665	brazil	12	12						39	3.9	-0.15	16		flush toilet	best access	2	0.3333333	4	4	35	12	155	unmarried	female	1	yes
10200671	brazil	9	9						40	2.8	-2.13	4		some excreta removal	best access	3	1	lowest	2	20	4	152	married	male	2	no
10200673	brazil	8	8						38	3.5	0.72	8		flush toilet	best access	2.5	0.5	lowest	3	38	14	175	married	male	3	no
10200675	brazil	1	1						37	3	-0.61	14		flush toilet	best access	3	0.5	4	3	15	7	162	married	male	1	yes
10200677	brazil	6	6						38	2.9	-0.09	15		flush toilet	best access	1.25	1	highest	5	25	12	161	married	male	3	no
10200680	brazil	9	9							4.2	0	11		flush toilet	best access	1.5		4	3	21	4	162	married	male	1	yes
10200683	brazil	9	9						41	2.6	0.72	9		flush toilet	best access	3	0.5	2	3	22	5	152	married	male	1	yes
10200684	brazil	5	5							3.5	-0.16	4		some excreta removal	best access	3	0.5	2	3	31	5	157	married	male	4	no
10200685	brazil	9	9						40	3.3	-1	5		flush toilet	best access	1.5	0.5	2	3	18	7	148	married	male	1	yes
10200686	brazil	9	9						38	2.8	-1.19	14		flush toilet	best access	2	0.5	highest	3	31	16	157	married	male	2	no
10200691	brazil	2	2						37	2.8	-3.48	8		some excreta removal	intermediate access	3	0.3333333	lowest	2	18	5	155	married	female	1	yes
10200692	brazil	8	8						40	3.7	-0.2	14		flush toilet	best access	1.333333	1	highest	5	21	15	165	married	female	2	no
10200693	brazil	0	0							3.6	0.42	11		flush toilet	best access	2	0.5	2	4	32	0	167	unmarried	male	2	no
10200695	brazil	4	4							3.8	-4.13	5		flush toilet	best access	6	0.5	lowest	1	24	6	148	unmarried	male	2	no
10200697	brazil	9	9						39	4.8	-0.16	11		flush toilet	best access	2	0.5	lowest	5	21	7	165	married	female	2	no
10200698	brazil	7	7						40	2.8	-2.58	6		some excreta removal	intermediate access	3.5	1	lowest	2	21	2	158	unmarried	male	2	no
10200699	brazil	6	6						40	2.8	-2.46	11		flush toilet	best access	2	1	2	3	18	4	165	married	female	2	no
10200706	brazil	0	0							2	-1.15	4		flush toilet	best access	1.666667	0.5	lowest	4	19	5	168	unmarried	female	2	no
10200707	brazil	9	9						40	2.7	-0.92	9		flush toilet	best access	4	0.5	lowest	2	19	4	147	married	male	2	no
10200710	brazil	6	6						38	3	-1.5	3		flush toilet	best access	2.5	0.75	2	3	19	5	157	married	female	2	no
10200713	brazil	1	1							3	-0.81	4		some excreta removal		4	0.5	lowest		25	3	150	married	female	2	no
10200714	brazil	6	6							2.9	-0.48	11		some excreta removal	intermediate access	1.5	0.5	lowest	2	25	5	155	married	female	1	yes
10200718	brazil	5	5						40	3.4	-1.31	8		flush toilet	best access	3		2	2	18	7	163	unmarried	female	1	yes
10200719	brazil	8	8						39	3.5	-1.24	13		flush toilet	best access	3	0.5	3	5	36	10	160	married	male	4	no
10200720	brazil	3	3							2.3	-2.27	7		some excreta removal	intermediate access	3.5	0.5	2	2	40	4	154	married	male	4	no
10200722	brazil	6	6							3.7	-2.03	5		some excreta removal	worst access	4	0.5	lowest	3	38	0	160	married	female	4	no
10200725	brazil	6	6						40	3.6	-1.52	10		flush toilet	best access	2.666667	0.3333333	2	5	31	5	150	married	male	4	no
10200727	brazil	0	0							2.6	-2.45	8		some excreta removal	intermediate access	2	0.25	lowest	3	22	5	159	married	female	3	no
10200729	brazil	0	0							1.9	-3.19	2		flush toilet	worst access	2.5	1	lowest	2	27	4	154	married	female	3	no
10200730	brazil	9	9						40	3.6	-1.21	11		flush toilet	best access	2	0.5		3	35	9	158	married	female	2	no
10200733	brazil	4	4						40	3.5	-1.42	11		flush toilet	best access	5	0.5	2	2	25	5	160	married	male	3	no
10200734	brazil	5	5						41	3.3	-1.38	11		flush toilet	best access	1.666667	0.5	lowest	5	20	5	157	married	male	1	yes
10200735	brazil	0	0							3.2	-2.53	5		some excreta removal	intermediate access	3	1.5	lowest	1	16	3	154	married	male	1	yes
10200736	brazil	15	15						39	3.5	0.9	15		flush toilet	best access	1	1	3	5	27	16	170	married	female	1	yes
10200738	brazil	8	8						39	2.3	-1.28	9		flush toilet	best access	2.333333	0.1666667	lowest	5	17	7	150	unmarried	female	1	yes
10200739	brazil	3	3						39	3.8	1.2	14		flush toilet	best access	2	0.5	2	5	34	12	165	married	female	4	no
10200741	brazil	10	10						40	3.7	0.89	11		flush toilet	best access	4	0.5	lowest	3	22	12	159	married	male	1	yes
10200746	brazil	6	6						39	3.3	-0.21	8		flush toilet	best access	2.5	0.5	3	4	31	5	158	married	male	3	no
10200750	brazil	0	0						41	3.2	0.25	11		flush toilet	best access	2	0.6666667	3	3	20	0	159	unmarried	male	1	yes
10200752	brazil	7	7						40	3.1	-0.77	12		flush toilet	best access	2.5	0.5	highest	3	25	10	157	married	male	3	no
10200753	brazil	10	10						40	3.7	0.45	9		flush toilet	best access	3	0.5	2	3	22	7	163	married	male	1	yes
10200754	brazil	8	8							2.6	-1.03	11		flush toilet	best access	2	0.5	lowest	3	35	3	154	married	female	1	yes
10200756	brazil	6	6							3.7	0.36	11		flush toilet	best access	3	0.5	lowest	2	22	10	160	married	male	1	yes
10200757	brazil	0	0						40	2.7	-1.89	5		some excreta removal	intermediate access	4	0.5	lowest	1	17	3	145	married	female	2	no
10200766	brazil	7	7						42	3.7	-0.76	8		flush toilet	best access	2.5	0.5	2	3	17	6	151	unmarried	male	1	yes
10200767	brazil	8	8						42	4.1	2.06	9		flush toilet	best access	1.666667	0.5	2	4	31	7	164	married	male	2	no
10200770	brazil	3	3						42	3.1	-2.06	8		flush toilet	best access	4	0.5	2	3	44	4	154	married	female	4	no
10200771	brazil	9	9						41	3.9	-1.94	8		flush toilet	intermediate access	3	0.5	lowest	1	18	0	161	married	male	1	yes
10200775	brazil	6	6							2	-2.47	6		flush toilet	best access	1.5	0.5	lowest	4	30	1	152	married	male	1	yes
10200776	brazil	5	5						41	3	-0.98	11		some excreta removal	intermediate access	5		2	1	26	4	157	married	female	2	no
10200777	brazil	1	1						39	3.2	-0.11	3		flush toilet	best access	2.666667	1.5	lowest	4	22	3	147	married	female	2	no
10200778	brazil	2	2						36	3.3	-0.79	9		some excreta removal	worst access	3	1	lowest	2	28	4	158	unmarried	female	3	no
10200780	brazil	4	4						39	3	-1.63	4		flush toilet	best access	8	0.6666667	lowest	1	27	3	153	married	male	4	no
10200781	brazil	8	8						39	2.7	-0.89	11		flush toilet	best access	1.5	0.5	highest	5	19	7	153	married	male	2	no
10200783	brazil	10	10						39	3.5	-0.69	11		flush toilet	best access	4	0.5	2	2	30	5	155	married	female	2	no
10200785	brazil	8	8							2.5	-1.24	7		flush toilet	best access	7	0.1428571	lowest	2	33	2	149	married	female	4	no
10200786	brazil	10	10						38	3.2	-2.55	14		flush toilet	best access	1.666667	1	highest	5	35	19	154	married	male	3	no
10200787	brazil	11	11							3.4	-1.13	11		flush toilet	best access	2	0.5	lowest	4	28	9	158	married	male	2	no
10200788	brazil	8	8						42	3	-0.01	8		flush toilet	best access	5	0.5	lowest	2	26	5	149	married	female	1	yes
10200791	brazil	6	6						41	3.3	-1.27	5		flush toilet	best access	4	0.25	2	1	24	7	162	married	female	2	no
10200794	brazil	9	9							4	-0.28	4		some excreta removal	intermediate access	3	1	lowest	1	22	10	153	married	male	4	no
10200795	brazil	1	1							3	-0.2	11		flush toilet	best access	5	0.6666667	2	1	23	4	160	married	female	2	no
10200797	brazil	5	5						36	3.2	-2.49	11		flush toilet	best access	2	0.5	2	5	39	0	149	married	female	4	no
10200799	brazil	11	11						39	3.7	-1.26	13		flush toilet	best access	2	0.5	2	3	29	5	155	married	male	2	no
10200800	brazil	4	4							3.3	0.05	11		flush toilet	best access	2	0.5	lowest	3	18	4	157	married	female	2	no
10200807	brazil	9	9							2.5	-3.48	7		some excreta removal	worst access	6	1	lowest	1	16	2	154	married	female	1	yes
10200808	brazil	10	10						38	4.1	0.15	11		flush toilet	best access	1.666667	0.5	highest	5	26	9	150	married	male	3	no
10200810	brazil	8	8							3.2	-1.85	5		flush toilet	best access	2		lowest	1	26	1	150	married	male	1	yes
10200811	brazil	0	0						39	3.3	-1.39	4		some excreta removal	intermediate access	5	1	lowest	1	20	2	155	married	female	2	no
10200813	brazil	10	10						39	2.6	-0.68	11		flush toilet	best access	2	1	2	3	28	8	163	married	male	1	yes
10200814	brazil	2	2							3	-1.26	6		flush toilet	intermediate access	4	0.25	2	2	20	6	161	married	male	2	no
10200817	brazil	13	13						42	3.7	-0.54	14		flush toilet	best access	1	0.5	highest	5	23	15	160	married	female	1	yes
10200818	brazil	8	8							4.5	0.03	5		some excreta removal	intermediate access	4	0.5	lowest	1	18	4	169	married	male	2	no
10200819	brazil	12	12							3.2	-2.18	8		flush toilet	best access	2.5	1	2	3	35	12	153	married	male	3	no
10200820	brazil	8	8						37	2.5	1.98	12		flush toilet	best access	1.75	0.3333333	highest	5	42	9	154	married	female	4	no
10200824	brazil	5	5						40	3	0.96	15		flush toilet	best access	2	0.5	highest	5	25	12	158	married	female	2	no
10200825	brazil	8	8						40	3.7	0	11		flush toilet	best access	2	0.3333333	2	4	17	6	151	married	female	1	yes
10200826	brazil	9	9						39	3	1.63	11		some excreta removal	intermediate access	4	1	2	1	32	4	155	married	male	1	yes
10200827	brazil	8	8						36	2.5	-1.17	6		some excreta removal	best access	4	1.5	2	3	24	4	154	married	male	3	no
10200830	brazil	9	9						39	3	-0.84	11		flush toilet	best access	2	0.5	lowest	3	27	5	150	married	male	2	no
10200831	brazil	8	8						39	3.6	0.48	14		flush toilet	best access	4	0.5	lowest	3	38	5	162	married	female	4	no
10200834	brazil	13	13						36	2.3	-1.52	11		flush toilet	best access	2	0.5	highest	4	28	9	154	married	female	2	no
10200835	brazil	10	10							3.6	-1.63	11		flush toilet	best access	3.5		2	3	18	6	148	married	male	1	yes
10200842	brazil	5	5						38	3.7	-1.52	5		flush toilet	best access	2	3	lowest	3	26	9	165	married	male	2	no
10200849	brazil	9	9						38	3.5	1.7	15		flush toilet	best access	1.5	0.5	2	5	41	7	157	unmarried	female	3	no
10200850	brazil	10	10						40	4	0.97	12		flush toilet	best access	2.5	1	highest	3	30	11	161	married	male	2	no
10200859	brazil	9	9						40	3.4	-0.7	11		some excreta removal	intermediate access	3	1	lowest	1	27	5	161	married	male	1	yes
10200861	brazil	9	9						40	2.6	-0.47	10		some excreta removal	intermediate access	3	1	lowest	1	19	3	148	married	male	1	yes
10200864	brazil	9	9						37	3	-0.85	8		flush toilet	best access	3.5	0.5	lowest	3	26	3	165	married	male	4	no
10200866	brazil	0	0						40	2.6	-2.96	10		flush toilet	best access	3	0.3333333	2	3	25	5	152	married	female	2	no
10200867	brazil	9	9						43	3	-0.38	11		flush toilet	best access	2	0.5	highest	3	23	10	162	married	female	2	no
10200868	brazil	4	4						39	3.4	-2.41	6		flush toilet	best access	7	1	3	1	21	3	155	married	male	4	no
10200870	brazil	5	5						38	3	-2.43	5		some excreta removal	worst access	5	0.1428571	unemployed	1	21	3	149	married	male	3	no
10200871	brazil	9	9						39	4	0.8	15		flush toilet	best access	3	1	4	5	33	14	163	married	female	3	no
10200872	brazil	10	10							3.8	-0.32	10		flush toilet	best access	2.5	0.5	2	3	33	5		married	male	3	no
10200875	brazil	7	7						40	3.4	-1.88	9		flush toilet	best access	2.5	0.5	lowest	2	25	5	150	married	female	4	no
10200878	brazil	0	0							2.9	-2.07	8		some excreta removal	intermediate access	6	1.5	lowest	1	27	6	171	married	male	3	no
10200881	brazil	7	7						39	2.9	-1.7	4		flush toilet	best access	2	0.5	lowest	2	18	3	159	unmarried	female	1	yes
10200882	brazil	0	0						40	3.4	-1.21	1		some excreta removal	intermediate access	3.333333		lowest	2	24	5	151	married	female	3	no
10200884	brazil	6	6							4.4	-0.82	2		flush toilet	best access	1.75	0.5	highest	5	29	3		married	male	2	no
10200888	brazil	7	7							3	0.7	9		flush toilet	best access	9	0.5	lowest	1	42	4	156	married	female	4	no
10200889	brazil	9	9						42	3.4	-0.41	16		flush toilet	best access	1.5	1	4	3	23	12	160	married	female	1	yes
10200890	brazil	13	13						42	3.8	-0.53	11		flush toilet	best access	2.5	0.5	highest	3	30	5	155	married	male	4	no
10200893	brazil	11	11						41	3.1	1.01	15		flush toilet	best access	2	1	highest	5	35	16	162	married	female	2	no
10200895	brazil	10	10						39	4	0.54	8		flush toilet	best access	1.666667	0.5	highest	5	31	9	165	married	male	3	no
10200898	brazil	13	13							3.4	-2.25	9		flush toilet	best access	2.5		2	3	26	7	153	married	female	2	no
10200902	brazil	9	9						39	4	1.21	11		flush toilet	best access	3.5	0.5	4	3	32	18	152	married	male	2	no
10200904	brazil	5	5							2.3	-4.06	6		some excreta removal	intermediate access	3		lowest	1	19	1	149	married	male	1	yes
10200906	brazil	8	8							3	1.09	11		flush toilet	best access	1.375	1	4	5	23	11	158	married	female	2	no
10200907	brazil	7	7						38	3.4	-0.66	7		flush toilet	best access	3	0.5	highest	4	19	10	161	married	male	1	yes
10200908	brazil	9	9							3.4	-0.17	11		flush toilet	best access	4	0.5	4	2	31	10	155	married	male	2	no
10200909	brazil	7	7						39	3.5	-0.2	11		flush toilet	intermediate access	3	1	lowest	2	21	6	163	married	male	1	yes
10200912	brazil	5	5						39	3.3	-0.73	8		flush toilet	best access	3	1	2	3	34	7	153	married	male	3	no
10200914	brazil	8	8						39	3.4	1.15	11		flush toilet	best access	2.333333	0.5	2	5	33	2	159	married	female	4	no
10200915	brazil	8	8						38	3.4	0.64	11		flush toilet	best access	3.5	0.5	2	4	37	6	154	married	female	2	no
10200917	brazil	8	8						39	3.2	-0.06	14		flush toilet	best access	4	0.5	highest	3	37	1	163	married	female	4	no
10200918	brazil	10	10						37	3.7	0.12	6		flush toilet	best access	2	1	2	3	22	4	155	married	male	1	yes
10200923	brazil	8	8						41	3.8	1.48	11		flush toilet	best access	3	0.5	3	4	31	13	169	married	female	4	no
10200924	brazil	9	9							3.8	2.15	15		flush toilet	best access	1.666667	1	highest	5	28	12	164	married	male	2	no
10200927	brazil	0	0						40	3.2	-0.08	11		flush toilet	best access	3	0.5	lowest	3	23	3	185	married	male	1	yes
10200928	brazil	9	9						39	2.8	-0.7	11		flush toilet	best access	2	1	2	3	23	8	167	married	female	2	no
10200931	brazil	8	8							3.3	0.71	10		some excreta removal	intermediate access	5	1	2	1	20	4		married	female	1	yes
10200932	brazil	5	5						39	3.3	-1.18	12		flush toilet	best access	3	0.5	2	3	29	4	156	married	female	4	no
10200933	brazil	3	3							2.9	-1.44	5		some excreta removal	worst access	5	0.5	lowest	1	21	2	169	married	male	3	no
10200938	brazil	9	9						39	3.5	0.87	12		flush toilet	best access	2	0.5	2	4	26	9		married	female	2	no
10200939	brazil	8	8						40	3.3	-1.03	6		some excreta removal	intermediate access	4	0.5	lowest	1	28	4	162	married	male	2	no
10200941	brazil	3	3						40	3.2	-2.79	7		flush toilet	best access	3	0.5	4	3	19	10	152	unmarried	female	2	no
10200942	brazil	7	7						39	2.9	-0.99	13		flush toilet	best access	1.5	1	highest	5	23	16	160	married	male	1	yes
10200949	brazil	9	9							3.1	-0.41	10		flush toilet	intermediate access	4	0.5	2	3	26	0	161	married	male	1	yes
10200952	brazil	4	4							3.5	-1.23	7		flush toilet	best access	11	1	lowest	1	35	3	149	married	female	4	no
10200953	brazil	7	7							2.9	-0.68	11		some excreta removal	intermediate access	3	0.5	lowest	2	16	4	154	married	female	1	yes
10200957	brazil	0	0						38	3.4	-1.99	10		some excreta removal	intermediate access	5	1	lowest	1	24	2	156	married	male	3	no
10200959	brazil	7	7						36	2.7	-3.28	10		flush toilet	best access	2	0.5	2	3	34	5	153	married	female	3	no
10200960	brazil	4	4						43	4.3	-0.67	6		some excreta removal	intermediate access	4	0.5	lowest	3	37	0	150	married	female	4	no
10200961	brazil	6	6						39	2.8	0.81	13		flush toilet	best access	1.333333	0.25	highest	5	28	12	156	married	female	3	no
10200962	brazil	10	10						39	3.1	-1.38	11		some excreta removal	best access	4	0.5	2	1	34	7	148	married	male	2	no
10200963	brazil	7	7						40	3.3	-2.3	11		flush toilet	intermediate access	2	0.5	2	4	27	4	165	married	female	2	no
10200966	brazil	3	3						42	2.9	-2.08	5		flush toilet	best access	1.333333	0.2	lowest	5	28	4	159	married	female	1	yes
10200967	brazil	9	9						41	3.3	-1.46	11		flush toilet	best access	3	0.25	lowest	3	25	5	155	married	male	2	no
10200968	brazil	1	1						40	3	-1	8		flush toilet	best access	3	0.5	lowest	2	23	6	150	married	male	1	yes
10200970	brazil	6	6						40	3.7	0.05	11		flush toilet	intermediate access	2	0.5	lowest	1	29	3	165	unmarried	male	2	no
10200971	brazil	9	9						40	3.4	1.29	15		flush toilet	best access	1.5	0.5	2	3	26	11	165	married	female	1	yes
10200973	brazil	0	0						39	2.5	-2.36	7		flush toilet	best access	4	0.5	2	1	22	5	148	married	female	2	no
10200974	brazil	6	6						39	2.5	-3.67	5		flush toilet	intermediate access	3	0.5	lowest	2	21	7	150	married	male	2	no
10200978	brazil	15	15							4	1.69	11		flush toilet	best access	3	1	lowest	3	28	10	155	married	male	1	yes
10200979	brazil	9	9						42	3.9	-0.89	11		flush toilet	best access	2	0.5	2	3	32	9	161	married	male	2	no
10200982	brazil	4	4						39	4.2	0.75	2		flush toilet	intermediate access	3	0.6666667	lowest	2	30	2	158	married	male	1	yes
10200983	brazil	9	9						41	3	-0.81	8		flush toilet	best access	4	0.5	2	3	33	2	152	married	male	2	no
10200985	brazil	8	8						40	4.1	0.5	8		flush toilet	intermediate access	4.5	1	lowest	3	42	4	158	married	male	4	no
10200986	brazil	8	8						38	2.4	-2.59	5		flush toilet	best access	3	0.3333333	lowest	2	33	4	155	married	female	3	no
10200987	brazil	12	12							3.3	1.59	13		flush toilet	best access	1.5	0.25	2	5	25	12	161	married	male	2	no
10200989	brazil	9	9						38	3.3	0.31	11		flush toilet	best access	2	0.5	3	3	31	8	150	married	female	2	no
10200990	brazil	9	9						41	4	-0.34	12		flush toilet	best access	1.666667	0.5	highest	5	32	16	156	married	male	3	no
10201004	brazil	12	12						39	2.5	-1.29	8		some excreta removal	intermediate access	4		lowest	1	21	5	160	married	male	1	yes
[truncated: 5,204 more rows]
